# Supplementary material for: Assaying kinase activity of the TPL-2/NF-κB1 p105/ABIN-2 complex using an optimal peptide substrate
Source: Biochem J. 2018 Jan 11;475(1):329–40. doi: 10.1042/BCJ20170579 (PMC5763956; doi:10.1042/BCJ20170579)
Supplement: Supplementary Table S2 [file BCJ-475-329-s3.xlsx]

## Sheet: inclusive list
ID	Entry	Protein Name	MW	pI	Protein length	Full_motif	Full_motif score	No_positive	No_positive score	Position	Sequence	Netsurp_prediction	Mouse_othlog	Rat_ortholog	Mouse ortholog sequence	Rat ortholog sequence	Subcellular location	Intramembrane range	Transmembrane	Topological domain	Tpl2 [D270A]/WT (log 2 ratio)
AAAS_HUMAN	Q9NRG9	Aladin (Adracalin)	59592	7.26	546			YES	0.4989	401	RLGGEAHSMVWDPSG	EEEEEBBBBBBEEEE	P58742	D3ZNS8	RLGGEAHSMVWDPSG	RLGGEAHAMVWDPSG	Nucleus, nuclear pore complex {ECO:0000269|PubMed:19782045}.	0	0	0	NA
ADPRM_HUMAN	Q3LIE5	Manganese-dependent ADP-ribose/CDP-alcohol diphosphatase (EC 3.6.1.13) (EC 3.6.1.16) (EC 3.6.1.53) (ADPRibase-Mn) (CDP-choline phosphohydrolase)	39528	5.31	342	YES	0.4975	YES	0.4809	169	LLDAYDLSVLGVDQS	EEEEEEBEBBEEEEE	Q99KS6	Q5M886	LLDSYDLSVLGIDPS	LLDSYDLSVLGIDQ	0	0	0	0	NA
ALPK2_HUMAN	Q86TB3	Alpha-protein kinase 2 (EC 2.7.11.-) (Heart alpha-protein kinase)	236973	5.14	2170	YES	0.388	YES	0.4489	1818	AEIHEDSTICWTKDS	EEEEEEEEBBBEEEE	Q91ZB0	F1LTG2	SEIHEDSTVCWTKDS	SEIHEDSTVCWTKDS	0	0	0	0	NA
ANKR5_HUMAN	Q9NU02	Ankyrin repeat and EF-hand domain-containing protein 1 (Ankyrin repeat domain-containing protein 5)	86692	8.51	776	YES	0.473			682	KKEEELLSSIYGVPT	EEEEEBBEEBEEEEE	Q9D2J7	D4A9E7	KKEEETLSSIYTVP	KKEEGTLSSIYTVP	0	0	0	0	NA
ARL16_HUMAN	Q0P5N6	ADP-ribosylation factor-like protein 16	20941	8.57	197	YES	0.4889			111	VMDASDPTQLSASCV	EEEEEEEEEBEEEEE	B1ATY8	M0R4K4	MMDASNPTQLSASCM	MMDASNPTQLSASCM	0	0	0	0	NA
ATBD4_HUMAN	Q7L8W6	Diphthine--ammonia ligase (EC 6.3.1.14) (ATP-binding domain-containing protein 4) (Diphthamide synthase) (Diphthamide synthetase) (Protein DPH6 homolog)	30364	5.34	267	YES	0.4728			47	VGSDELDSYMYQTVG	EEEEEBBEBBBEEEE	Q9CQ28	Q5M9F5	VESDELDSYMYQTVG	VESDELDSYMYQTVG	0	0	0	0	NA
BIRC1_HUMAN	Q13075	Baculoviral IAP repeat-containing protein 1 (Neuronal apoptosis inhibitory protein)	159583	5.68	1403	YES	0.2969	YES	0.2856	724	VDEDEDLTMCLMSKF	EEEEEEBBBBBBEEE	Q8CGT2	D3ZEZ4	VDEDEKLTTLLMSKF	VDEDEELSTCLMSKF	0	0	0	0	NA
BRWD3_HUMAN	Q6RI45	Bromodomain and WD repeat-containing protein 3	203674	8.02	1802	YES	0.386	YES	0.4507	1735	IADDEFDTMFSGRFS	EEEEEBEEBBEEEBE	A2AHJ4	D3Z8C5	VADDEFDTMFSGRFS	VADDEFDTMFAGRFS	0	0	0	0	NA
CB044_HUMAN	Q9H6R7	WD repeat and coiled-coil-containing protein C2orf44 (WD repeat and coiled-coil-containing protein) (WDCP)	79151	6.23	721	YES	0.4942			181	AVGSSLHSYIWDSAQ	EEEEEBBEBBBEEEE	Q6NV72	M0R4L9	AIDSNLHSYIWDSSQ	AVDSSLHSYIWDSSQ	0	0	0	0	NA
CCD81_HUMAN	Q6ZN84	Coiled-coil domain-containing protein 81	76113	9.25	652	YES	0.4832			29	SLSQEEVSIIWGNVS	EEEEEEBEBBBEEEE	Q9D5W4	Q5XIN9	TLSQEEVSTIWANVS	SLSQEEVSTIWGNVS	0	0	0	0	NA
CE044_HUMAN	A5PLN9	Trafficking protein particle complex subunit 13	46521	5.4	417	YES	0.4539			186	YNAESDLSSVTDEVF	EEEEEEBEEBEEEEE	Q3TIR1	Q5M887	YNAESDLSSVTDEVF	YNAESDLSSVTDEVF	0	0	0	0	NA
CL050_HUMAN	Q8NA57	Uncharacterized protein C12orf50	47346	8.79	414	YES	0.385			99	VDEQNDASSLWTKTP	EEEEEEBEEBBEEEE	D3YX67	Q6AYU0	NDASSLWTKTP	NDASSLWTKTP	0	0	0	0	NA
CN118_HUMAN	Q9NWQ4	G patch domain-containing protein 2-like	52150	8.94	482	YES	0.4914			91	NFSDSDDTMVAKRHP	EBEEEEEBBBBEEEE	Q6PE65	D3ZUP4	NFSDSDDTVVAKRHP	NFSDSDDTVVAKRHP	0	0	0	0	NA
CP059_HUMAN	Q7L2K0	Uncharacterized protein C16orf59	46424	9.54	433	YES	0.4361			219	RKAASQNSSLWAQLS	EEEEEEEEEBBEEEE	Q6GQV0	B2GV34	RKAVSRNSCLWAQLN	RKAASRNSRLWAQLS	0	0	0	0	NA
CU056_HUMAN	Q9H0A9	Speriolin-like protein (Spermatogenesis and centriole-associated protein 1-like protein)	37578	7.05	340	YES	0.4711			102	PLSSEDDTSPGCAAP	EEEEEEEEEEEBEEE	Q9D9W0	M0R8Y9	PLSSEDEASPGCA	PLSSEDDASPGCA	0	0	0	0	NA
DIP2B_HUMAN	Q9P265	Disco-interacting protein 2 homolog B (DIP2 homolog B)	171538	8.43	1576	YES	0.3869	YES	0.4327	874	PDASEEDSFQWMSRV	EEEEEEEBBEBEEEE	Q3UH60	F1M8R8	PDASEEDSFQWMSRV	PDASEEDSFQWMSRV	0	0	0	0	NA
DIP2C_HUMAN	Q9Y2E4	Disco-interacting protein 2 homolog C (DIP2 homolog C)	170808	7.12	1556	YES	0.4803			855	PDSTEEDSFQWMSRV	EEEEEEEBBEBBEEE	E9PWR4	D3ZZB0	PDSTEEDSFQWMSRV	PDSTEEDSFQWMSRV	0	0	0	0	NA
DOC10_HUMAN	Q96BY6	Dedicator of cytokinesis protein 10 (Zizimin-3)	249356	6.49	2186	YES	0.4925			166	ADKDEDTTSHSSSKG	EEEEEEEEEEEEEEE	E9QM99	F1M720	ADKDEDTTSHSSSKG	ADKDEDTTSHSSSKG	0	0	0	0	NA
DOC11_HUMAN	Q5JSL3	Dedicator of cytokinesis protein 11 (Activated Cdc42-associated guanine nucleotide exchange factor) (ACG) (Zizimin-2)	237738	7.87	2073	YES	0.458			158	EKDEDSSSLCSQKGG	EEEEEEEEBBEEEEE	A2AF47	F1LQ91	EKDEDSSSLCSQKGG	EKDEDSSSLCSQKGG	0	0	0	0	0.112
DUS27_HUMAN	Q5VZP5	Inactive dual specificity phosphatase 27	130144	5.1	1158	YES	0.4529			522	VREDDEDSVGSEASS	EEEEEEEEEEEEEEE	Q148W8	D3ZRM0	VREDDEESVLSEASS	VREDDEESVLSEASS	0	0	0	0	NA
ATMIN_HUMAN	O43313	ATM interactor (ATM/ATR-substrate CHK2-interacting zinc finger protein) (ASCIZ) (Zinc finger protein 822)	88335	5.02	823	YES	0.4851			438	ATADSSVSSCSQTDL	EEEEEEEEEBEEEEE	Q6P9S1	F1LN81	PDSSVSSCSQTDL	PDSSVSSCSQTDL	Nucleus {ECO:0000269|PubMed:15933716, ECO:0000269|PubMed:17525732}. Note=Nuclear, in discrete foci during G1 phase.	0	0	0	NA
ELAV2_HUMAN	Q12926	ELAV-like protein 2 (ELAV-like neuronal protein 1) (Hu-antigen B) (HuB) (Nervous system-specific RNA-binding protein Hel-N1)	39515	9.22	359	YES	0.3554	YES	0.3398	290	LAPDADESILWQMFG	EEEEEEEEBBBEEBE	Q60899	Q8CH84	LAPDADESILWQMFG	LAPDADESILWQMFG	0	0	0	0	NA
ELAV3_HUMAN	Q14576	ELAV-like protein 3 (Hu-antigen C) (HuC) (Paraneoplastic cerebellar degeneration-associated antigen) (Paraneoplastic limbic encephalitis antigen 21)	39560	9.33	367	YES	0.425	YES	0.4084	298	LSPEADESVLWQLFG	EEEEEEEEBBBEEEE	Q60900	Q76IJ9	LSPEADESVLWQLFG	LSPEADESVLWQLFG	0	0	0	0	NA
ELAV4_HUMAN	P26378	ELAV-like protein 4 (Hu-antigen D) (HuD) (Paraneoplastic encephalomyelitis antigen HuD)	41785	9.45	380	YES	0.2827	YES	0.3454	311	LSPDSDESVLWQLFG	EEEEEEEEBBBEEEE	Q61701	O09032	LSPDSDESVLWQLFG	LSPDSDESVLWQLFG	0	0	0	0	NA
F131B_HUMAN	Q86XD5	Protein FAM131B	35743	4.34	332	YES	0.3821	YES	0.4813	152	SMDGEDMSVNSTQEP	EEEEEEBEBEEEEEE	Q3TY60	Q568Z1	SMDGEDMSVNSTQEP	SMDGEDMSVNSTQEP	0	0	0	0	NA
GAB1_HUMAN	Q13480	GRB2-associated-binding protein 1 (GRB2-associated binder 1) (Growth factor receptor bound protein 2-associated protein 1)	76616	5.63	694	YES	0.4884			372	TASDTDSSYCIPTAG	EEEEEEEEBBBBEEE	Q9QYY0	D3ZAL7	TASDTDSSYCIP	TASDTDSSYCIPPAG	0	0	0	0	NA
GCA14_HUMAN	Q9H7U1	Serine-rich coiled-coil domain-containing protein 2 (Coiled-coil serine-rich protein 2) (Protein GCAP14 homolog)	93566	6.4	834	YES	0.4654			510	PSDSSDGTYMWDEEG	EEEEEEBBBBBEEEE	Q3UHI0	D4A4E5	PSDSSDGTYMWDEEG	PSDSSDGTYMWDEEG	0	0	0	0	NA
CABIN_HUMAN	Q9Y6J0	Calcineurin-binding protein cabin-1 (Calcineurin inhibitor) (CAIN)	246358	5.7	2220	YES	0.4708	YES	0.455	433	DPEEEDDSFNNYEVQ	EEEEEEEEBEEBEEE	G3X8Q1	O88480	DPEEEDDPFNNYEVQ	DPEEEDDPFNNYEVQ	Nucleus {ECO:0000269|PubMed:9655484}.	0	0	0	NA
GLMN_HUMAN	Q92990	Glomulin (FK506-binding protein-associated protein) (FAP) (FKBP-associated protein)	68199	5.24	594	YES	0.4801	YES	0.4975	492	DNENDNQTGLWTELG	EEEEEEEBBBBEEEE	Q8BZM1	D3ZKQ3	DNEDDNQTGLWTELG	DNEDDNQTGLWTELG	0	0	0	0	NA
HUTU_HUMAN	Q96N76	Urocanate hydratase (Urocanase) (EC 4.2.1.49) (Imidazolonepropionate hydrolase)	74840	6.34	676	YES	0.4927			344	VDLGSDQTSCHNPFN	BEEEEEEEEEEEEEE	Q8VC12	D3ZDW1	VDLGSDQTSCHNPFN	VDLGSDQTSCHNPFN	0	0	0	0	NA
IMA7_HUMAN	O60684	Importin subunit alpha-7 (Karyopherin subunit alpha-6)	60014	4.89	536	YES	0.4846			509	FGVEDDDSSLAPQVD	BEEEEEEEEEEEEEB	O35345	F1LT58	GVEDDDSSLAPQVDE	GVEDDDSSLAPQVDE	0	0	0	0	NA
IMA7_HUMAN	O60684	Importin subunit alpha-7 (Karyopherin subunit alpha-6)	60014	4.89	536	YES	0.4931			510	GVEDDDSSLAPQVDE	BEEEEEEEEEEEEEE	O35345	F1LT58	GVEDDDSSLAPQVDE	GVEDDDSSLAPQVDE	0	0	0	0	NA
K1219_HUMAN	Q86X10	Ral GTPase-activating protein subunit beta (p170)	166820	6.33	1494	YES	0.4872			646	GKFSNDDSSSYDKPI	EEEEEEEEEEEEEEB	E9Q0J2	P86410	GKFSNDDSSSYDKPI	GKFSNDDSSSYDKPI	0	0	0	0	NA
K1486_HUMAN	Q9P242	Neuronal tyrosine-phosphorylated phosphoinositide-3-kinase adapter 2	70570	8.71	653	YES	0.4086			131	VGGTDDDSSCGSRRQ	BEEEEEEEEEEEBEB	Q8BM65	F1M3A4	VGGTEDDSSCGSRRQ	VGGTEDDSSCGSRRQ	0	0	0	0	NA
K1680_HUMAN	Q9C0I3	Serine-rich coiled-coil domain-containing protein 1 (Coiled-coil serine-rich protein 1)	99540	7.88	900	YES	0.4591			543	CREDSYHSVVSCAAV	BEBEEEEEEEEEBEE	Q8C0C4	D3ZTW6	CREDSCHSVMSCTAV	CREDSCHSVMSCAAV	0	0	0	0	NA
K2022_HUMAN	Q5QGS0	Protein KIAA2022	167558	6.03	1516	YES	0.4958			301	YMFDDDESTLGSDVC	BEEEBEEEEEEEEEE	Q5DTT1	D3ZGX1	MFDDDESTLGSDVCS	MFDDDESTLGSDVCS	0	0	0	0	NA
CEBPZ_HUMAN	Q03701	CCAAT/enhancer-binding protein zeta (CCAAT-box-binding transcription factor) (CBF) (CCAAT-binding factor)	120987	5.65	1054	YES	0.4985			711	LFCGAENTSLWELKK	EBBEEEEEEBBEEEE	P53569	D3ZNU1	LFCGAENTTLWELKK	LFCGAEHTNLWELRK	Nucleus.	0	0	0	NA
K2022_HUMAN	Q5QGS0	Protein KIAA2022	167558	6.03	1516	YES	0.4708			302	MFDDDESTLGSDVCS	EEEEBEEEBEEEEEE	Q5DTT1	D3ZGX1	MFDDDESTLGSDVCS	MFDDDESTLGSDVCS	0	0	0	0	NA
KBTB3_HUMAN	Q8NAB2	Kelch repeat and BTB domain-containing protein 3 (BTB and kelch domain-containing protein 3)	69388	5.22	608	YES	0.4702	YES	0.4594	369	YHDATDQTWCYCPVK	EEEEEEEBBBBBEEE	Q8BHI4	D4A7F5	YHDATDQTWCYCPAK	YHDATDQTWCYCPIK	0	0	0	0	NA
CHD2_HUMAN	O14647	Chromodomain-helicase-DNA-binding protein 2 (CHD-2) (EC 3.6.4.12) (ATP-dependent helicase CHD2)	211411	8.22	1828	YES	0.4572			14	KSQEEDSSLHSNASS	EEEEEEEEBEEEEEE	E9PZM4	D4AD08	KSQEEDSSLHSNASS	KSQEEDSSLHSNASS	Nucleus {ECO:0000250}. Note=Binds to myogenic gene promoters. {ECO:0000250}.	0	0	0	NA
KBTB4_HUMAN	Q9NVX7	Kelch repeat and BTB domain-containing protein 4 (BTB and kelch domain-containing protein 4)	58142	5.42	518	YES	0.4848			264	LHCAEDDSISVSGQN	EEEEEEEEEEBEBEB	Q8R179	D3ZHJ7	LHCAEDDSISVSGQN	LHCAEDDSISVSGQN	0	0	0	0	NA
LRC36_HUMAN	Q1X8D7	Leucine-rich repeat-containing protein 36 (ROR gamma-binding protein 70)	83842	6.68	754	YES	0.4667			381	HSCGDLLTSLSNPDS	BEEEEEEEEEEEEEE	Q3V0M2	F1MAB0	HPCGDLLTSLSNPDS	SCGDLLTSLSNPD	0	0	0	0	NA
LRCH2_HUMAN	Q5VUJ6	Leucine-rich repeat and calponin homology domain-containing protein 2	84598	6.11	765	YES	0.4449			368	TEPSDDDTVSLHSQV	EBEEEEEEEEEEBEB	Q3UMG5	D4A456	TEPSDDDTISLHSQV	TEPSDDDTISLHSQV	0	0	0	0	NA
MARHA_HUMAN	Q8NA82	Probable E3 ubiquitin-protein ligase MARCH10 (EC 6.3.2.-) (Membrane-associated RING finger protein 10) (Membrane-associated RING-CH protein X) (MARCH-X) (RING finger protein 190)	90437	6.26	808	YES	0.4788			278	FRDEDFYSILSLNSR	BEBEEEEEEEEEEEE	E9PX79	Q5XIV2	FHDEDFYSAISLNN	FHDEDFYSALSLNN	0	0	0	0	NA
MAST3_HUMAN	O60307	Microtubule-associated serine/threonine-protein kinase 3 (EC 2.7.11.1)	143176	8.24	1309	YES	0.4464			665	QLEAEDDTSYFDTRS	BBEEEEEEEEEEEEE	E9Q8S5	D3ZL30	QLEAEDDTSYFDTRS	QLEAEDDTSYFDTRS	0	0	0	0	NA
RHG23_HUMAN	Q9P227	Rho GTPase-activating protein 23 (Rho-type GTPase-activating protein 23)	162247	9.31	1491	YES	0.4089			1141	GDPGSDSTTCSSAKS	BEEEEEEEEEEEEEE	Q69ZH9	F1M2D4	DPGSDSTTCSSAKS	DPGSADSTTCSSAKS	0	0	0	0	NA
RN125_HUMAN	Q96EQ8	E3 ubiquitin-protein ligase RNF125 (EC 6.3.2.-) (RING finger protein 125) (T-cell RING activation protein 1) (TRAC-1)	26462	6.74	232	YES	0.4744			182	LIPDENPSSFSGSLI	BEEEEEEEEEEEEEE	Q9D9R0	F7FD13	PDESPSTFNGSLI	PNESPSTFSGSLI	0	0	0	0	NA
SAC2_HUMAN	Q9Y2H2	Phosphatidylinositide phosphatase SAC2 (EC 3.1.3.-) (Inositol polyphosphate 5-phosphatase F) (Sac domain-containing inositol phosphatase 2) (Sac domain-containing phosphoinositide 5-phosphatase 2) (hSAC2)	128431	6.57	1132	YES	0.4841			857	DMSSDNDSYHSDEFL	BEEEBEEEEEEEEEE	Q8CDA1	D3ZKG7	DISSDNDSYHSDEFL	DVSSDNDSYHSDELL	0	0	0	0	NA
SHKB1_HUMAN	Q8TBC3	SH3KBP1-binding protein 1	76367	8.58	707	YES	0.4816			639	LHSASSNTSLSGHRG	BEEEEEEEEEEEEEB	Q6P7W2	P0C5J9	LHSASSNTSLYGPRG	LHSASSNTSLCGHRG	0	0	0	0	NA
SMG8_HUMAN	Q8ND04	Protein SMG8 (Amplified in breast cancer gene 2 protein) (Protein smg-8 homolog)	109715	7.74	991	YES	0.4698	YES	0.4747	814	EDEGDLDTNSWPAPN	EEEEEBEEEEBEEEE	Q8VE18	D3ZQ80	EDEGDLDTNSWPAPN	EDEGDLDTNSWPAPN	0	0	0	0	NA
SYGP1_HUMAN	Q96PV0	Ras/Rap GTPase-activating protein SynGAP (Neuronal RasGAP) (Synaptic Ras GTPase-activating protein 1) (Synaptic Ras-GAP 1)	148350	9.12	1343	YES	0.4918			305	PRSASGDTVFWGEHF	BBBEEEEEEEEBEEE	F6SEU4	Q9QUH6	PRSASGDTVFWGEHF	PRSASGDTVFWGEHF	0	0	0	0	NA
DHX16_HUMAN	O60231	Putative pre-mRNA-splicing factor ATP-dependent RNA helicase DHX16 (EC 3.6.4.13) (ATP-dependent RNA helicase #3) (DEAH-box protein 16)	119275	6.39	1041	YES	0.4741			894	QWAESGYSSQWCYEN	EEEEEEBEEEBBEEE	G3X8X0	Q6MG13	QWAESGYSSQWCYEN	QWAESGYSSQWCYEN	Nucleus.	0	0	0	NA
SYT16_HUMAN	Q17RD7	Synaptotagmin-16 (Chr14Syt) (Synaptotagmin 14-like protein) (Synaptotagmin XIV-related protein)	72242	5.39	645	YES	0.4918			495	AVSHSDSTSSTQSLS	EEEEEEEEEEEEEEB	Q7TN83	D3ZB68	VSHSDSASSTQSLS	VSHSDSASSTQSLS	0	0	0	0	NA
DIP2A_HUMAN	Q14689	Disco-interacting protein 2 homolog A (DIP2 homolog A)	170418	8.35	1571	YES	0.3869	YES	0.4327	870	PDASEEDSFQWMSRV	EEEEEEEBBEBEEEE	Q8BWT5	F1LZ43	PDASEEDSFQWMSRV	PDSSEEDSFQWMSRV	Nucleus {ECO:0000305}.	0	0	0	NA
SYT16_HUMAN	Q17RD7	Synaptotagmin-16 (Chr14Syt) (Synaptotagmin 14-like protein) (Synaptotagmin XIV-related protein)	72242	5.39	645	YES	0.4546			185	FGDDEELSTSSDSDE	EEEEEEEEEEEEEEE	Q7TN83	D3ZB68	FGDDEEPSTSSESDE	FGDDEEPSTSSESDE	0	0	0	0	NA
SYT16_HUMAN	Q17RD7	Synaptotagmin-16 (Chr14Syt) (Synaptotagmin 14-like protein) (Synaptotagmin XIV-related protein)	72242	5.39	645	YES	0.468			325	DSYATDSSSMWSPEE	EBEEEEEEEEEEEEE	Q7TN83	D3ZB68	DSYATHSSSLWSPEE	DPYATHNSSMWSPEE	0	0	0	0	NA
TB22A_HUMAN	Q8WUA7	TBC1 domain family member 22A	59122	5.63	517			YES	0.4951	495	HWDDEDISLLLAEAY	BBEEEEEEEEEEEEB	Q8R5A6	D3Z994	WDDQDVSLLLAEAY	WDDQDVSLLLAEAY	0	0	0	0	NA
DNM3B_HUMAN	Q9UBC3	DNA (cytosine-5)-methyltransferase 3B (Dnmt3b) (EC 2.1.1.37) (DNA methyltransferase HsaIIIB) (DNA MTase HsaIIIB) (M.HsaIIIB)	95778	8.74	853	YES	0.485	YES	0.486	476	YDDDGYQSYCTVCCE	EEEEEBEBBBBBBBE	O88509	Q1LZ51	YDEDGYQSYCTVCC	YDEDGYQSYCTVCC	Nucleus {ECO:0000269|PubMed:11735126, ECO:0000269|PubMed:12145218}.	0	0	0	NA
DNM3L_HUMAN	Q9UJW3	DNA (cytosine-5)-methyltransferase 3-like	43670	5.59	386	YES	0.4808			94	YDDDGYQSYCSICCS	EEEEEBEEBBEBBBE	Q9CWR8	Q1LZ50	YDDDGHQSYCTICCS	YDEDGHQSYCTICCS	Nucleus {ECO:0000305}.	0	0	0	NA
UBP24_HUMAN	Q9UPU5	Ubiquitin carboxyl-terminal hydrolase 24 (EC 3.4.19.12) (Deubiquitinating enzyme 24) (Ubiquitin thioesterase 24) (Ubiquitin-specific-processing protease 24)	294374	5.79	2620	YES	0.4727	YES	0.4583	1730	DTDNPDDSVFYQVQS	EEEEEEEBBBBEBEE	B1AY13	F1LSM0	DTDNPDDSVFYQVQS	DTDNPDDSVFYQVQS	0	0	0	0	NA
UBP5_HUMAN	P45974	Ubiquitin carboxyl-terminal hydrolase 5 (EC 3.4.19.12) (Deubiquitinating enzyme 5) (Isopeptidase T) (Ubiquitin thioesterase 5) (Ubiquitin-specific-processing protease 5)	95760	4.91	858	YES	0.3931	YES	0.4562	641	YGNEDEDSFCSPHFS	EEEEEEEEBBEEEBE	P56399	D3ZVQ0	YGNEDEDSFCSPHFS	YGNEDEDSFCSPHFS	0	0	0	0	NA
DOM3Z_HUMAN	O77932	Decapping and exoribonuclease protein	44938	7.6	396	YES	0.4939	YES	0.4784	325	DRDGWNPSVCMNFCA	EEEEBEBEBBBEBBE	G3UWP7	Q6MG77	DRGWNPSVCMNFCA	DQEGWNPSVCMNFCA	Nucleus {ECO:0000269|PubMed:21750099}.	0	0	0	NA
URFB1_HUMAN	Q6BDS2	UHRF1-binding protein 1 (ICBP90-binding protein 1) (Ubiquitin-like containing PHD and RING finger domains 1-binding protein 1)	159495	5.75	1440	YES	0.4792			901	DSAGSDSTSLVDSEL	BEEEEEEEEEEEEEE	B2KF50	D3ZMR2	DSAGSDTTSLIDSEL	DSAGSDTTSLIDSEL	0	0	0	0	NA
VP13C_HUMAN	Q709C8	Vacuolar protein sorting-associated protein 13C	422439	6.38	3753	YES	0.4992			1876	ALSEDDLTVLMKILL	EEEBEBBBEEEEEEE	Q8BX70	D4A4K4	ALSQDDLTVLMKILL	ALSQDDLTVLMKILL	0	0	0	0	NA
VPS8_HUMAN	Q8N3P4	Vacuolar protein sorting-associated protein 8 homolog	161733	5.41	1428	YES	0.4601	YES	0.443	81	ETDDEDESFVLEDPT	EEEEEEEEBBBEEEE	Q0P5W1	D3ZH26	ETDDEDESFVLEDPT	ETDDEEESFVLEDPT	0	0	0	0	NA
WDTC1_HUMAN	Q8N5D0	WD and tetratricopeptide repeats protein 1	75944	6.85	677	YES	0.3961	YES	0.4329	71	SGSDDQHTIVWDPLH	EEEEEEBBBBBEEEE	Q80ZK9	D4A7Z0	SGSDDQHTIVWDPLH	SGSDDQHTIVWDPLH	0	0	0	0	NA
WWC2_HUMAN	Q6AWC2	Protein WWC2 (BH-3-only member B) (WW domain-containing protein 2)	133879	5.4	1192	YES	0.4562			927	SSCTEDLSSCTSVPE	EEEBEEBEEEEEEEE	Q6NXJ0	D4AEJ5	YIDHNTRRTSWIDP	YIDHNTRRTSWIDP	0	0	0	0	NA
ZC3H6_HUMAN	P61129	Zinc finger CCCH domain-containing protein 6	131714	7.17	1189	YES	0.4027	YES	0.3881	698	PSKEEDDTVNWYSSS	EEEEEEEEBEBEEEE	Q8BYK8	F1LTU5	SKEEDDTANWY	SKEEDDTVNWYSSS	0	0	0	0	NA
SCNNG_HUMAN	P51170	Amiloride-sensitive sodium channel subunit gamma (Epithelial Na(+) channel subunit gamma) (ENaCG) (Gamma-ENaC) (Gamma-NaCH) (Nonvoltage-gated sodium channel 1 subunit gamma) (SCNEG)	74287	7.47	649	YES	0.4836			604	DIDDDLPTFNSALHL	EEBBEEEEEEEEBEE	Q9WU39	P37091	DTDDDLPTFTSAMRL	DTDDDLPTFTSAMRL	Apical cell membrane {ECO:0000269|PubMed:24124190}; Multi-pass membrane protein {ECO:0000269|PubMed:24124190}. Note=Apical membrane of epithelial cells.	0	TRANSMEM 56 79 Helical. {ECO:0000250}.; TRANSMEM 524 555 Helical. {ECO:0000250}.	TOPO_DOM 1 55 Cytoplasmic. {ECO:0000250}.; TOPO_DOM 80 523 Extracellular. {ECO:0000250}.; TOPO_DOM 556 649 Cytoplasmic. {ECO:0000250}.	NA
S4A7_HUMAN	Q9Y6M7	Sodium bicarbonate cotransporter 3 (Electroneutral Na/HCO(3) cotransporter) (Sodium bicarbonate cotransporter 2) (Sodium bicarbonate cotransporter 2b) (Bicarbonate transporter) (Solute carrier family 4 member 7)	136065	6.26	1214	YES	0.4259	YES	0.4099	1167	MLQDDDDTVHLPFEG	EBEEEEEEBBBBBEE	F8VQC9	Q9R1N3	MLQDDEDTVHLPFE	MLQGDGDTVHLPFE	Basolateral cell membrane; Multi-pass membrane protein. Apical cell membrane {ECO:0000250}; Multi-pass membrane protein {ECO:0000250}. Cell projection, stereocilium {ECO:0000250}. Note=Also described at the apical cell membrane. Localizes to the stereocilia of cochlear outer hair cells and to the lateral membrane of cochlear inner hair cells (By similarity). {ECO:0000250}.	0	TRANSMEM 609 629 Helical. {ECO:0000255}.; TRANSMEM 638 658 Helical. {ECO:0000255}.; TRANSMEM 696 716 Helical. {ECO:0000255}.; TRANSMEM 726 746 Helical. {ECO:0000255}.; TRANSMEM 818 838 Helical. {ECO:0000255}.; TRANSMEM 862 882 Helical. {ECO:0000255}.; TRANSMEM 909 929 Helical. {ECO:0000255}.; TRANSMEM 955 975 Helical. {ECO:0000255}.; TRANSMEM 1012 1032 Helical. {ECO:0000255}.; TRANSMEM 1035 1055 …	TOPO_DOM 1 608 Extracellular. {ECO:0000255}.; TOPO_DOM 630 637 Cytoplasmic. {ECO:0000255}.; TOPO_DOM 659 695 Extracellular. {ECO:0000255}.; TOPO_DOM 717 725 Cytoplasmic. {ECO:0000255}.; TOPO_DOM 747 817 Extracellular. {ECO:0000255}.; TOPO_DOM 839 861 Cytoplasmic. {ECO:0000255}.; TOPO_DOM 883 908 Extracellular. {ECO:0000255}.; TOPO_DOM 930 954 Cytoplasmic. {ECO:0000255}.; TOPO_DOM 976 1011 Extrace…	NA
EHMT1_HUMAN	Q9H9B1	Histone-lysine N-methyltransferase EHMT1 (EC 2.1.1.-) (EC 2.1.1.43) (Euchromatic histone-lysine N-methyltransferase 1) (Eu-HMTase1) (G9a-like protein 1) (GLP) (GLP1) (Histone H3-K9 methyltransferase 5) (H3-K9-HMTase 5) (Lysine N-methyltransferase 1D)	138255	5.61	1298	YES	0.4986			952	LQCASLNSQVWSALQ	EEEEEEEEEBEEEEE	Q5DW34	D4A005	LQCASLSSQVWSALQ	LQCASLNSQVWSALQ	Nucleus. Chromosome. Note=Associates with euchromatic regions.	0	0	0	NA
KIFC3_HUMAN	Q9BVG8	Kinesin-like protein KIFC3	92809	7.62	833	YES	0.41	YES	0.3951	477	TFDADDDSIIHLLHK	EEEEEEEEBBEBBEE	O35231	A1A5P4	TFDPDDDSIIHLLHK	TFDPDDDSIIHLLHK	Cell junction, adherens junction {ECO:0000269|PubMed:19041755}. Cytoplasm, cytoskeleton, microtubule organizing center, centrosome {ECO:0000269|PubMed:19041755}. Cytoplasmic vesicle membrane {ECO:0000250}; Peripheral membrane protein {ECO:0000250}. Note=Apical cell membrane. On membrane organelles immediately beneath the apical plasma membrane of renal tubular epithelial cells. Localized in the d…	0	0	0	NA
RP3A_HUMAN	Q9Y2J0	Rabphilin-3A (Exophilin-1)	76894	8.62	694	YES	0.4903			407	LLYDQDNSSLQCTII	BEBEEEEEEEEEEEE	P47708	P47709	LLYDQDNSNLQCTII	LLYDQDNSNLQCTII	Cell junction, synapse {ECO:0000250}. Membrane {ECO:0000250}; Peripheral membrane protein {ECO:0000250}.	0	0	0	NA
KS6B1_HUMAN	P23443	Ribosomal protein S6 kinase beta-1 (S6K-beta-1) (S6K1) (EC 2.7.11.1) (70 kDa ribosomal protein S6 kinase 1) (P70S6K1) (p70-S6K 1) (Ribosomal protein S6 kinase I) (Serine/threonine-protein kinase 14A) (p70 ribosomal S6 kinase alpha) (p70 S6 kinase alpha) (p70 S6K-alpha) (p70 S6KA)	59147	6.21	525	YES	0.4584			398	PVDSPDDSTLSESAN	BEEEEEEEEEBEEEB	Q8BSK8	P67999	PVDSPDDSTLSESAN	PVDSPDDSTLSESAN	Cell junction, synapse, synaptosome {ECO:0000250}. Mitochondrion outer membrane. Mitochondrion. Note=Colocalizes with URI1 at mitochondrion.; Isoform Alpha I: Nucleus. Cytoplasm.; Isoform Alpha II: Cytoplasm.	0	0	0	NA
RFTN2_HUMAN	Q52LD8	Raftlin-2 (Raft-linking protein 2)	55921	5.56	501	YES	0.4371			256	FNAFDDDSTSWAYQE	EBEEEEEBEEEEEEB	Q8CHX7	D3ZII1	FNAFEEDAASWAYQE	FNAFEEDSACWTYQE	Cell membrane {ECO:0000250}; Lipid-anchor {ECO:0000250}.	0	0	0	NA
GPC3_HUMAN	P51654	Glypican-3 (GTR2-2) (Intestinal protein OCI-5) (MXR7) [Cleaved into: Secreted glypican-3]	65567	5.96	580	YES	0.4014	YES	0.3892	420	SPVAENDTLCWNGQE	EEEEEEEEBBBEEEE	Q8CFZ4	P13265	SPVAENDTLCWNGQE	SPVAENDTLCWNGQE	Cell membrane {ECO:0000250}; Lipid-anchor, GPI-anchor {ECO:0000250}; Extracellular side {ECO:0000250}.; Secreted glypican-3: Secreted, extracellular space {ECO:0000250}.	0	0	0	NA
MAST1_HUMAN	Q9Y2H9	Microtubule-associated serine/threonine-protein kinase 1 (EC 2.7.11.1) (Syntrophin-associated serine/threonine-protein kinase)	170736	8.67	1570	YES	0.4294			672	HLESEDDTSYFDTRS	BBEEEEEEEEEEEEE	Q9R1L5	Q810W7	HLESEDDTSYFDTRS	HLESEDDTSYFDTRS	Cell membrane {ECO:0000250}; Peripheral membrane protein {ECO:0000250}; Cytoplasmic side {ECO:0000250}. Cytoplasm, cytoskeleton {ECO:0000250}. Note=Colocalizes with syntrophins at the cell membrane. {ECO:0000250}.	0	0	0	NA
CLCA4_HUMAN	Q14CN2	Calcium-activated chloride channel regulator 4 (EC 3.4.-.-) (Calcium-activated chloride channel family member 4) (hCLCA4) (Calcium-activated chloride channel protein 2) (CaCC-2) (hCaCC-2) [Cleaved into: Calcium-activated chloride channel regulator 4, 110 kDa form; Calcium-activated chloride channel regulator 4, 30 kDa form]	101274	5.27	919	YES	0.4975			418	LTDGEDNTASSCIDE	EEEEEEEEEEEBEEE	G3X8Z1	Q6VPP3	LSDGEDSTAKDCIDE	LSDGEDSTAKDCLDE	Cell membrane {ECO:0000250}; Single-pass membrane protein {ECO:0000250}. Apical cell membrane {ECO:0000250}. Secreted {ECO:0000250}. Note=The C-terminus 30 kDa form is anchored to the membrane. The N-terminus 110 kDa form is released from the membrane triggered by an unknown stimulus. {ECO:0000250}.	0	TRANSMEM 895 915 Helical. {ECO:0000255}.	0	NA
FAF1_HUMAN	Q9UNN5	FAS-associated factor 1 (hFAF1) (UBX domain-containing protein 12) (UBX domain-containing protein 3A)	73927	4.81	650	YES	0.4585	YES	0.4999	248	PTSATDDSMCLAESG	EEEEEEEEBBBEEEE	P54731	Q924K2	PASATDDSMCLAESG	PASATDDSMCLAESG	Nucleus {ECO:0000305}.	0	0	0	NA
DLG2_HUMAN	Q15700	Disks large homolog 2 (Channel-associated protein of synapse-110) (Chapsyn-110) (Postsynaptic density protein PSD-93)	97563	6.03	870	YES	0.4864			393	LLPDSEMTSHSQHST	EEEEEEEEEEEEEEE	Q91XM9	Q63622	LLPDSDMTSHSQHST	LLPDSDMTSHSQHST	Cell membrane {ECO:0000250|UniProtKB:Q63622}; Lipid-anchor {ECO:0000250|UniProtKB:Q63622}. Cell junction, synapse, postsynaptic cell membrane, postsynaptic density {ECO:0000250|UniProtKB:Q63622}. Cell junction, synapse {ECO:0000250}. Membrane {ECO:0000250|UniProtKB:Q63622}. Cell projection, axon {ECO:0000250|UniProtKB:Q63622}. Note=Concentrated in soma and postsynaptic density of a subset of neur…	0	0	0	NA
PLXB3_HUMAN	Q9ULL4	Plexin-B3	206870	5.96	1909	YES	0.3711			1594	TLSDEDLTSVTQNHW	BEEEEEEEEEEBEEE	Q9QY40	D3ZLH5	TLSDEDLTSVTQNHW	TLSDEDLTSVTQNHW	Cell membrane {ECO:0000269|PubMed:15218527, ECO:0000269|PubMed:16122393}; Single-pass type I membrane protein {ECO:0000269|PubMed:15218527, ECO:0000269|PubMed:16122393}. Note=Colocalizes with RIT2/RIN at the plasma membrane.	0	TRANSMEM 1256 1276 Helical. {ECO:0000255}.	TOPO_DOM 45 1255 Extracellular. {ECO:0000255}.; TOPO_DOM 1277 1909 Cytoplasmic. {ECO:0000255}.	NA
ALK_HUMAN	Q9UM73	ALK tyrosine kinase receptor (EC 2.7.10.1) (Anaplastic lymphoma kinase) (CD antigen CD246)	176459	6.67	1620	YES	0.4929			887	GGGWNDNTSLLWAGK	EEEBEEEBBBBBEEE	P97793	F1LRZ0	GGWNDNTSLLWAGKS	GGWNDNTSLLWAGKS	Cell membrane {ECO:0000269|PubMed:16317043, ECO:0000269|PubMed:9174053}; Single-pass type I membrane protein {ECO:0000269|PubMed:16317043, ECO:0000269|PubMed:9174053}. Note=Membrane attachment was crucial for promotion of neuron-like differentiation and cell proliferation arrest through specific activation of the MAP kinase pathway.	0	TRANSMEM 1039 1059 Helical. {ECO:0000255}.	TOPO_DOM 19 1038 Extracellular. {ECO:0000255}.; TOPO_DOM 1060 1620 Cytoplasmic. {ECO:0000255}.	NA
ALK_HUMAN	Q9UM73	ALK tyrosine kinase receptor (EC 2.7.10.1) (Anaplastic lymphoma kinase) (CD antigen CD246)	176459	6.67	1620	YES	0.4813	YES	0.4677	888	GGWNDNTSLLWAGKS	EEEEEEBBBBBBEEE	P97793	F1LRZ0	GGWNDNTSLLWAGKS	GGWNDNTSLLWAGKS	Cell membrane {ECO:0000269|PubMed:16317043, ECO:0000269|PubMed:9174053}; Single-pass type I membrane protein {ECO:0000269|PubMed:16317043, ECO:0000269|PubMed:9174053}. Note=Membrane attachment was crucial for promotion of neuron-like differentiation and cell proliferation arrest through specific activation of the MAP kinase pathway.	0	TRANSMEM 1039 1059 Helical. {ECO:0000255}.	TOPO_DOM 19 1038 Extracellular. {ECO:0000255}.; TOPO_DOM 1060 1620 Cytoplasmic. {ECO:0000255}.	NA
TBC30_HUMAN	Q9Y2I9	TBC1 domain family member 30	102770	8.57	924			YES	0.4856	292	RSNPDDDSMGIQIVK	BBEBEEEEEEEBEEE	Q69ZT9	D3ZG06	RSNPDDDSMGIQIVK	RSNPDDDSMGIQIVK	Cell membrane {ECO:0000269|PubMed:19077034}; Peripheral membrane protein {ECO:0000269|PubMed:19077034}.	0	0	0	NA
FUBP3_HUMAN	Q96I24	Far upstream element-binding protein 3 (FUSE-binding protein 3)	61655	8.6	572	YES	0.4609	YES	0.4973	544	ASSPPDYTMAWAEYY	EEEEEEBBBBBBEBE	Q3TIX6	G3V829	ASSPPDYTMAWAEYY	ASSPPDYTMAWAEYY	Nucleus {ECO:0000305}.	0	0	0	NA
LGR4_HUMAN	Q9BXB1	Leucine-rich repeat-containing G-protein coupled receptor 4 (G-protein coupled receptor 48)	104481	5.78	951	YES	0.4122	YES	0.4759	914	DYADEEDSFVSDSSD	EEEEEEEEBBEEEEE	A2ARI4	Q9Z2H4	QLAGNDLSFIHPKAL	QLAGNDLSFIHPKAL	Cell membrane {ECO:0000269|PubMed:21693646, ECO:0000269|PubMed:22815884}; Multi-pass membrane protein {ECO:0000269|PubMed:21693646, ECO:0000269|PubMed:22815884}.	0	TRANSMEM 545 565 Helical; Name=1. {ECO:0000255}.; TRANSMEM 576 596 Helical; Name=2. {ECO:0000255}.; TRANSMEM 621 641 Helical; Name=3. {ECO:0000255}.; TRANSMEM 662 682 Helical; Name=4. {ECO:0000255}.; TRANSMEM 704 724 Helical; Name=5. {ECO:0000255}.; TRANSMEM 757 777 Helical; Name=6. {ECO:0000255}.; TRANSMEM 784 804 Helical; Name=7. {ECO:0000255}.	TOPO_DOM 25 544 Extracellular. {ECO:0000255}.; TOPO_DOM 566 575 Cytoplasmic. {ECO:0000255}.; TOPO_DOM 597 620 Extracellular. {ECO:0000255}.; TOPO_DOM 642 661 Cytoplasmic. {ECO:0000255}.; TOPO_DOM 683 703 Extracellular. {ECO:0000255}.; TOPO_DOM 725 756 Cytoplasmic. {ECO:0000255}.; TOPO_DOM 778 783 Extracellular. {ECO:0000255}.; TOPO_DOM 805 951 Cytoplasmic. {ECO:0000255}.	NA
MDGA2_HUMAN	Q7Z553	MAM domain-containing glycosylphosphatidylinositol anchor protein 2 (MAM domain-containing protein 1)	107446	6.88	956	YES	0.4732			370	AVPSEELTFSWFKNG	EBBEEEEEEEEEEEB	P60755	P60756	AVPSEELTFSWFKNG	AVPSEELTFSWFKNG	Cell membrane {ECO:0000305}; Lipid-anchor, GPI-anchor {ECO:0000305}.	0	0	0	NA
MFA3L_HUMAN	O75121	Microfibrillar-associated protein 3-like (Testis development protein NYD-SP9)	45372	5.13	409	YES	0.4734			306	PAADSDASSLHEQPQ	BEEEEEEEEEEEEEE	Q9D3X9	Q6AYP2	PTADSDASSLHEQPQ	PTADSDASSLHEQPQ	Cell membrane {ECO:0000305}; Single-pass type I membrane protein {ECO:0000305}.	0	TRANSMEM 150 172 Helical. {ECO:0000255}.	TOPO_DOM 29 149 Extracellular. {ECO:0000255}.; TOPO_DOM 173 409 Cytoplasmic. {ECO:0000255}.	NA
ADA23_HUMAN	O75077	Disintegrin and metalloproteinase domain-containing protein 23 (ADAM 23) (Metalloproteinase-like, disintegrin-like, and cysteine-rich protein 3) (MDC-3)	91958	7.85	832	YES	0.4318	YES	0.4166	92	VLADEDNTLQQNSSS	EEEEEEEEBEEEEEE	Q9R1V7	D3ZT36	VLADEDNTLQQNSSS	VVADEDSTLQQNGS	Cell membrane {ECO:0000305}; Single-pass type I membrane protein {ECO:0000305}.; Isoform Gamma: Secreted.	0	TRANSMEM 793 813 Helical. {ECO:0000255}.	TOPO_DOM 287 792 Extracellular. {ECO:0000255}.; TOPO_DOM 814 832 Cytoplasmic. {ECO:0000255}.	NA
HYALP_HUMAN	P38567	Hyaluronidase PH-20 (Hyal-PH20) (EC 3.2.1.35) (Hyaluronoglucosaminidase PH-20) (Sperm adhesion molecule 1) (Sperm surface protein PH-20)	57852	6.62	509	YES	0.3616	YES	0.3457	250	IKRNDDLSWLWNEST	EEEEEEBEBBBEEEE	P48794	Q5BK36	KRNDNLKWLWKAST	QRNDALFWIWKEST	Cell membrane; Lipid-anchor, GPI-anchor.	0	0	0	NA
GP123_HUMAN	Q86SQ6	Probable G-protein coupled receptor 123	137284	9.17	560	YES	0.4883	YES	0.4708	885	YGTEDEDTACWMAWE	EEEEEEEBBBBBBBE	Q8C4G9	F1M203	YGTEDEDVAYCWMAWE	YGTEDEDVAYCWMAWE	Cell membrane; Multi-pass membrane protein.	0	TRANSMEM 20 40 Helical; Name=1. {ECO:0000255}.; TRANSMEM 54 74 Helical; Name=2. {ECO:0000255}.; TRANSMEM 85 105 Helical; Name=3. {ECO:0000255}.; TRANSMEM 135 155 Helical; Name=4. {ECO:0000255}.; TRANSMEM 176 196 Helical; Name=5. {ECO:0000255}.; TRANSMEM 258 278 Helical; Name=6. {ECO:0000255}.; TRANSMEM 285 305 Helical; Name=7. {ECO:0000255}.	TOPO_DOM 1 19 Extracellular. {ECO:0000255}.; TOPO_DOM 41 53 Cytoplasmic. {ECO:0000255}.; TOPO_DOM 75 84 Extracellular. {ECO:0000255}.; TOPO_DOM 106 134 Cytoplasmic. {ECO:0000255}.; TOPO_DOM 156 175 Extracellular. {ECO:0000255}.; TOPO_DOM 197 257 Cytoplasmic. {ECO:0000255}.; TOPO_DOM 279 284 Extracellular. {ECO:0000255}.; TOPO_DOM 306 560 Cytoplasmic. {ECO:0000255}.	NA
GP149_HUMAN	Q86SP6	Probable G-protein coupled receptor 149 (G-protein coupled receptor PGR10)	80994	6.56	731	YES	0.4005	YES	0.3858	424	YYDDDENSIFYHNLM	EEEEEEEBBBBBBBE	Q3UVY1	Q924Y8	YDDDENSISYHN	YDDDDENPISYHN	Cell membrane; Multi-pass membrane protein.	0	TRANSMEM 36 56 Helical; Name=1. {ECO:0000255}.; TRANSMEM 70 90 Helical; Name=2. {ECO:0000255}.; TRANSMEM 110 132 Helical; Name=3. {ECO:0000255}.; TRANSMEM 156 176 Helical; Name=4. {ECO:0000255}.; TRANSMEM 190 210 Helical; Name=5. {ECO:0000255}.; TRANSMEM 311 331 Helical; Name=6. {ECO:0000255}.; TRANSMEM 343 363 Helical; Name=7. {ECO:0000255}.	TOPO_DOM 1 35 Extracellular. {ECO:0000255}.; TOPO_DOM 57 69 Cytoplasmic. {ECO:0000255}.; TOPO_DOM 91 109 Extracellular. {ECO:0000255}.; TOPO_DOM 133 155 Cytoplasmic. {ECO:0000255}.; TOPO_DOM 177 189 Extracellular. {ECO:0000255}.; TOPO_DOM 211 310 Cytoplasmic. {ECO:0000255}.; TOPO_DOM 332 342 Extracellular. {ECO:0000255}.; TOPO_DOM 364 731 Cytoplasmic. {ECO:0000255}.	NA
NPY1R_HUMAN	P25929	Neuropeptide Y receptor type 1 (NPY1-R)	44405	7.94	384	YES	0.4924	YES	0.4931	349	SRDDDYETIAMSTMH	EEEEEBEBBBBEEEE	Q04573	P21555	SRDDDYETIAMSTMH	SRDDDYETIAMSTMH	Cell membrane; Multi-pass membrane protein.	0	TRANSMEM 45 65 Helical; Name=1. {ECO:0000255}.; TRANSMEM 77 97 Helical; Name=2. {ECO:0000255}.; TRANSMEM 117 137 Helical; Name=3. {ECO:0000255}.; TRANSMEM 155 175 Helical; Name=4. {ECO:0000255}.; TRANSMEM 212 232 Helical; Name=5. {ECO:0000255}.; TRANSMEM 261 281 Helical; Name=6. {ECO:0000255}.; TRANSMEM 300 320 Helical; Name=7. {ECO:0000255}.	TOPO_DOM 1 44 Extracellular. {ECO:0000255}.; TOPO_DOM 66 76 Cytoplasmic. {ECO:0000255}.; TOPO_DOM 98 116 Extracellular. {ECO:0000255}.; TOPO_DOM 138 154 Cytoplasmic. {ECO:0000255}.; TOPO_DOM 176 211 Extracellular. {ECO:0000255}.; TOPO_DOM 233 260 Cytoplasmic. {ECO:0000255}.; TOPO_DOM 282 299 Extracellular. {ECO:0000255}.; TOPO_DOM 321 384 Cytoplasmic. {ECO:0000255}.	NA
ACM2_HUMAN	P08172	Muscarinic acetylcholine receptor M2	51734	9.07	466	YES	0.4365			287	KESSNDSTSVSAVAS	EEEEEEEEEBEEEEE	Q9ERZ4	P10980	KESSNDSTSVSAVAS	KESSNDSTSVSAVAS	Cell membrane; Multi-pass membrane protein. Cell junction, synapse, postsynaptic cell membrane; Multi-pass membrane protein. Note=Phosphorylation in response to agonist binding promotes receptor internalization. {ECO:0000250}.	0	TRANSMEM 23 45 Helical; Name=1.; TRANSMEM 60 80 Helical; Name=2.; TRANSMEM 98 119 Helical; Name=3.; TRANSMEM 140 162 Helical; Name=4.; TRANSMEM 185 209 Helical; Name=5.; TRANSMEM 388 410 Helical; Name=6.; TRANSMEM 419 442 Helical; Name=7.	TOPO_DOM 1 22 Extracellular.; TOPO_DOM 46 59 Cytoplasmic.; TOPO_DOM 81 97 Extracellular.; TOPO_DOM 120 139 Cytoplasmic.; TOPO_DOM 163 184 Extracellular.; TOPO_DOM 210 387 Cytoplasmic.; TOPO_DOM 411 418 Extracellular.; TOPO_DOM 443 466 Cytoplasmic.	NA
MPDZ_HUMAN	O75970	Multiple PDZ domain protein (Multi-PDZ domain protein 1)	218545	4.94	2070	YES	0.4931			851	PYSPENDSIYSTQAS	BEEEEEEEEEEEBBB	Q8VBX6	O55164	FSPDNDSVYSTQAS	FSPDNDSVYSTQAS	Cell membrane; Peripheral membrane protein; Cytoplasmic side. Apical cell membrane; Peripheral membrane protein; Cytoplasmic side. Cell junction, synapse, postsynaptic cell membrane, postsynaptic density. Cell projection, dendrite. Cell junction, tight junction. Cell junction, synapse. Cell junction, synapse, synaptosome. Note=Associated with membranes. Colocalizes with HTR2C on the apical membra…	0	0	0	NA
CADH4_HUMAN	P55283	Cadherin-4 (Retinal cadherin) (R-CAD) (R-cadherin)	100246	4.65	916	YES	0.4836			308	ANDADDSTTANGMVR	EEEEEEEBEBEEEBE	P39038	Q63149	ANDADDSTTANGMVR	ANDADDSTTANGMVR	Cell membrane; Single-pass type I membrane protein.	0	TRANSMEM 735 756 Helical. {ECO:0000255}.	TOPO_DOM 170 734 Extracellular. {ECO:0000255}.; TOPO_DOM 757 916 Cytoplasmic. {ECO:0000255}.	NA
GON4L_HUMAN	Q3T8J9	GON-4-like protein (GON-4 homolog)	248542	4.94	2241	YES	0.4268			2219	SEDEDDATSTSNADQ	EEEEEEEEEEEEEEE	K4DI71	Q535K8	SEDEDDATSTSNADQ	SEDEDDATSTSNADQ	Nucleus {ECO:0000255|PROSITE-ProRule:PRU00810}.	0	0	0	NA
TTC26_HUMAN	A0AVF1	Intraflagellar transport protein 56	64186	6.5	554	YES	0.4532	YES	0.4354	59	VGEEEEDTNLWIGYC	EEEEEEEEEBBBBEE	E0CXQ7	Q5U2N8	VGEQEDDTNLWIGYC	VGEQEEDTNLWIGYC	Cell projection, cilium {ECO:0000250|UniProtKB:Q8BS45}. Note=Localizes at the base to the ciliary transition zone. {ECO:0000250|UniProtKB:Q8BS45}.	0	0	0	NA
TTLL6_HUMAN	Q8N841	Tubulin polyglutamylase TTLL6 (EC 6.-.-.-) (Tubulin--tyrosine ligase-like protein 6)	96440	9.03	843	YES	0.2729	YES	0.2978	92	GGEDDDWTLYWTDYS	EEEEEEBBBBBBBBE	A4Q9E8	D3ZJ17	AGDNDDWTLYWTDYS	AGDNDDWTLYWTDYS	Cell projection, cilium {ECO:0000269|PubMed:22246503}. Cytoplasm, cytoskeleton, cilium basal body {ECO:0000269|PubMed:22246503}. Note=CEP41 is required for its transport between the basal body and the cilium.	0	0	0	NA
CB065_HUMAN	Q8TC57	Meiosis 1 arrest protein	59400	6.4	530	YES	0.4934			201	DTSNDESSILGTDID	EEEEEEEEBBEEEEE	Q9Z0E1	D3ZVK0	SNDESSILEADI	SNDESSILEADI	Cytoplasm {ECO:0000250}.	0	0	0	NA
CCNG2_HUMAN	Q16589	Cyclin-G2	38862	5.33	344	YES	0.4427	YES	0.4287	50	ATPENDNTLCPGLRN	EEEEEEEEBBEEBEE	O08918	B5DFJ6	ATPENDNTLCSRLRN	ATPENDNTLCSRLRN	Cytoplasm {ECO:0000250}.	0	0	0	NA
CPEB2_HUMAN	Q7Z5Q1	Cytoplasmic polyadenylation element-binding protein 2 (CPE-BP2) (CPE-binding protein 2) (hCPEB-2)	64959	6.78	589	YES	0.4916			130	SPWSNHQSSGWGTGS	EEBEEEEEEEBEEEE	Q812E0	D3ZHK8	SPWSNHQNSGWGTAS	SPWSNHQSSGWGTAS	Cytoplasm {ECO:0000250}.	0	0	0	NA
DTX4_HUMAN	Q9Y2E6	E3 ubiquitin-protein ligase DTX4 (EC 6.3.2.-) (Protein deltex-4) (Deltex4) (RING finger protein 155)	67303	9.65	619	YES	0.4751	YES	0.4635	570	STTGESDTVIWNEVH	EEEEEEEEBBBEEEE	Q6PDK8	Q6TXG2	STTGESDTVIWNEVH	STTGESDTVIWNEVH	Cytoplasm {ECO:0000250}.	0	0	0	NA
HBP1_HUMAN	O60381	HMG box-containing protein 1 (HMG box transcription factor 1) (High mobility group box transcription factor 1)	57650	5.79	514	YES	0.4834			209	GWCNSWPSTVWHCFL	BBEBBEEEEEEEEEB	E9Q1A8	Q62661	GWCNSWPSTIWHCFL	GWCNSWPSTVWHCFL	Nucleus {ECO:0000255|PROSITE-ProRule:PRU00267, ECO:0000269|PubMed:10562551}.	0	0	0	NA
FGOP2_HUMAN	Q9NVK5	FGFR1 oncogene partner 2	29427	5.69	253	YES	0.4965			237	KDDASESTSLSALVT	EEEEEEEEEBEEEEE	Q9CRA9	Q6TA25	KDDASESTSLSALVT	KDDASESTSLSALVT	Cytoplasm {ECO:0000250}.	0	0	0	NA
GNPI1_HUMAN	P46926	Glucosamine-6-phosphate isomerase 1 (EC 3.5.99.6) (Glucosamine-6-phosphate deaminase 1) (GNPDA 1) (GlcN6P deaminase 1) (Oscillin)	32676	6.42	289	YES	0.4097	YES	0.4678	87	DHPESYHSFMWNNFF	EEEEEBBBBBBEEBE	O88958	M0RCH5	DHPESYHSFMWNNFF	EHPESYHSFMWNNFF	Cytoplasm {ECO:0000250}.	0	0	0	NA
GNPI2_HUMAN	Q8TDQ7	Glucosamine-6-phosphate isomerase 2 (EC 3.5.99.6) (Glucosamine-6-phosphate deaminase 2) (GNPDA 2) (GlcN6P deaminase 2) (Glucosamine-6-phosphate isomerase SB52)	31093	6.45	276	YES	0.4223	YES	0.4802	87	NHPESYHSYMWNNFF	EEEEEBBBBBBEEBE	Q9CRC9	B5DEZ6	NHPESYHSYMWNNFF	NHPESYHSYMWNNFF	Cytoplasm {ECO:0000250}.	0	0	0	NA
HELLS_HUMAN	Q9NRZ9	Lymphoid-specific helicase (EC 3.6.4.-) (Proliferation-associated SNF2-like protein) (SWI/SNF2-related matrix-associated actin-dependent regulator of chromatin subfamily A member 6)	97091	8.07	838	YES	0.4753			163	KENEDENSSSTNLCV	EEEEEEEEEEEBEEB	Q60848	M0R3Y7	KDNEDESSSTTSLCV	KDNEDENSSTTNLCV	Nucleus {ECO:0000250}. Note=Closely associated with pericentric heterochromatin. {ECO:0000250}.	0	0	0	NA
PTN22_HUMAN	Q9Y2R2	Tyrosine-protein phosphatase non-receptor type 22 (EC 3.1.3.48) (Hematopoietic cell protein-tyrosine phosphatase 70Z-PEP) (Lymphoid phosphatase) (LyP) (PEST-domain phosphatase) (PEP)	91720	7.5	807	YES	0.4372			83	ITSDEDSSYINANFI	BEEEEEEEEEEEBEE	P29352	D4A2D5	LTSDEDSSYINASFI	LTSDEDSSYINASFI	Cytoplasm {ECO:0000250}.	0	0	0	NA
KI26B_HUMAN	Q2KJY2	Kinesin-like protein KIF26B	223944	8.76	2108	YES	0.4398			855	LSSDPDYSSSSEQSC	EEEEEEEEEEEEEEB	Q7TNC6	D4ADC4	LSSDPDYSSSSEQSC	LSSDPDYSSSSEQSC	Cytoplasm {ECO:0000250}. Cytoplasm, cytoskeleton {ECO:0000305}.	0	0	0	NA
HNRCL_HUMAN	O60812	Heterogeneous nuclear ribonucleoprotein C-like 1	32132	4.93	293	YES	0.4762			225	AKSEEEQSSSSMKKD	EEEEEEEEEEEEEEE	Q9Z204	G3V9R8	KSEEEQSSASVKKD	KSEEEQSSASVKKD	Nucleus {ECO:0000250}. Note=Component of ribonucleosomes. {ECO:0000250}.	0	0	0	-0.612
KI26B_HUMAN	Q2KJY2	Kinesin-like protein KIF26B	223944	8.76	2108	YES	0.4561			1873	GHGSDNSSVLSGELP	BEEEEEEEEEEEBEE	Q7TNC6	D4ADC4	GHGSDNSSVLSGELP	GHGSDNSSVLSGELP	Cytoplasm {ECO:0000250}. Cytoplasm, cytoskeleton {ECO:0000305}.	0	0	0	NA
HRX_HUMAN	Q03164	Histone-lysine N-methyltransferase 2A	431948	9.22	#N/A	YES	0.4846			1114	SMGNDDKSSIAGSED	BEEEEEEEEEEBEBB	S4R2S5	F1M0L3	SMGNDDKSSVAGSED	SMGNDDKSSIAGSED	Nucleus {ECO:0000250}. Note=Component of ribonucleosomes. {ECO:0000250}.	0	0	0	NA
STRN4_HUMAN	Q9NRL3	Striatin-4 (Zinedin)	80587	5.21	753	YES	0.4386			534	PYDGYDPSVLSHVLE	BEEEEEEEEEEEEEE	P58404	F1M6V8	PYDGYDPSVLSHVLE	PYDGYDPSVLSCVLE	Cytoplasm {ECO:0000250}. Membrane {ECO:0000250}; Peripheral membrane protein {ECO:0000250}. Cell projection, dendritic spine {ECO:0000250}. Note=CTTNBP2-binding may regulate dendritic spine distribution. {ECO:0000250}.	0	0	0	NA
IPO9_HUMAN	Q96P70	Importin-9 (Imp9) (Ran-binding protein 9) (RanBP9)	115922	4.71	1041	YES	0.3193	YES	0.3663	393	VEDEDDDTFSYTVRI	EEEEEEEEBEBEBEE	E9QKZ2	D4A857	VEDEDDDTFSYTVRI	VEDEDDDTFSYTVRI	Cytoplasm {ECO:0000250}. Nucleus {ECO:0000250}.	0	0	0	NA
NACAD_HUMAN	O15069	NAC-alpha domain-containing protein 1	160969	4.12	1562	YES	0.4956			285	SSLSADSSSSWGQEG	EEEEEEEEEEEEEEE	Q5SWP3	F1M6E5	SSLSADSSSSWSQEG	SSLSADCSSSWSQEG	Cytoplasm {ECO:0000250}. Nucleus {ECO:0000250}.	0	0	0	NA
NACAD_HUMAN	O15069	NAC-alpha domain-containing protein 1	160969	4.12	1562	YES	0.4504			357	GEGEEDSTSASFLQS	EEEEEEEEEEEEEEE	Q5SWP3	F1M6E5	GEGEDDSTSASFLQS	GEGEDDSTSASFLQS	Cytoplasm {ECO:0000250}. Nucleus {ECO:0000250}.	0	0	0	NA
MYO5B_HUMAN	Q9ULV0	Unconventional myosin-Vb	213801	6.77	1848	YES	0.4233	YES	0.4086	1652	SMADGDNSYCLEAII	EEEEEEEEBBBEBBE	G3X9Y9	P70569	SMVDGENSYCLEAIV	SMVDGENSYCLEAII	Cytoplasm {ECO:0000250|UniProtKB:P70569}.	0	0	0	NA
STK36_HUMAN	Q9NRP7	Serine/threonine-protein kinase 36 (EC 2.7.11.1) (Fused homolog)	143998	5.57	1315	YES	0.4386			879	MSSSEMWTVLWHRFS	BBEEBEEEEEEEEEE	Q69ZM6	D3ZA65	SEVWTILWHRFS	VAGSEVWTILWHRFS	Cytoplasm {ECO:0000269|PubMed:10806483}. Nucleus {ECO:0000269|PubMed:10806483}. Note=Low levels also present in the nucleus.	0	0	0	NA
IQEC1_HUMAN	Q6DN90	IQ motif and SEC7 domain-containing protein 1 (ADP-ribosylation factors guanine nucleotide-exchange protein 100) (ADP-ribosylation factors guanine nucleotide-exchange protein 2) (Brefeldin-resistant Arf-GEF 2 protein)	108330	6.49	963	YES	0.4125			472	YSDGDNDSINSTSNS	EEEEEEEEEEEEEEE	Q8R0S2	M0R5C6	YSDGDNDSINSTSNS	YSDGDNDSINSTSNS	Cytoplasm {ECO:0000269|PubMed:11226253}. Nucleus {ECO:0000269|PubMed:11226253}. Note=At steady state, may be preferentially cytosolic.	0	0	0	NA
ARI1_HUMAN	Q9Y4X5	E3 ubiquitin-protein ligase ARIH1 (EC 6.3.2.-) (H7-AP2) (HHARI) (Monocyte protein 6) (MOP-6) (Protein ariadne-1 homolog) (ARI-1) (UbcH7-binding protein) (UbcM4-interacting protein) (Ubiquitin-conjugating enzyme E2-binding protein 1)	64101	4.97	557	YES	0.4249			333	KCDDDSETSNWIAAN	EEEEEEEEEEBBEEE	Q9Z1K5	D3ZXL1	KCDDDSETSNWIAAN	KCDDDSETSNWIAAN	Cytoplasm {ECO:0000269|PubMed:11278816}. Note=Mainly cytoplasmic.	0	0	0	NA
ISL2_HUMAN	Q96A47	Insulin gene enhancer protein ISL-2 (Islet-2)	39788	8.64	359	YES	0.4836			339	NSSGSDVTSLSSQLP	BEEEEEEEEEEEBEB	Q9CXV0	P50480	NSSGSDVTSLSSQLP	NSSGSDVTSLSSQLP	Nucleus {ECO:0000255|PROSITE-ProRule:PRU00108}.	0	0	0	NA
STON2_HUMAN	Q8WXE9	Stonin-2 (Stoned B)	101155	5.2	905	YES	0.4769			193	GADSTDNSSSLQEDE	EBEEEEEEEEEEBEB	Q8BZ60	D4AB66	GTDSTDNSSSLQEDE	GTDSTDNSSSLQEDE	Cytoplasm {ECO:0000269|PubMed:11381094}. Membrane {ECO:0000269|PubMed:11381094}. Cell junction, synapse, synaptosome {ECO:0000250}. Note=Some fraction is membrane-associated.	0	0	0	NA
ZFY16_HUMAN	Q7Z3T8	Zinc finger FYVE domain-containing protein 16 (Endofin) (Endosome-associated FYVE domain protein)	168784	4.67	1539	YES	0.4855			1442	FLKDQDLSILSTSYQ	EEEBEBBEEEEEEEE	Q80U44	D4ADF6	FLKDQDISILSSSYQ	FLKDQDISLSSSSYQ	Cytoplasm {ECO:0000269|PubMed:11546807}. Early endosome membrane {ECO:0000269|PubMed:11546807}; Peripheral membrane protein {ECO:0000269|PubMed:11546807}. Note=Localized to early endosomes. Membrane-associated, probably via its association with phosphatidylinositol 3-phosphate (PI3P).	0	0	0	NA
JERKL_HUMAN	Q9Y4A0	Jerky protein homolog-like (Human homolog of mouse jerky gene protein) (HHMJG)	59921	8.26	524	YES	0.4591			62	YASSSDSTSLLAKRK	BEEEEEEEEEEEEEE	B2RRL2	M0R5M5	YASSSDSTSLLAKRK	YASSSDSTSLLAKRK	Nucleus {ECO:0000255|PROSITE-ProRule:PRU00320, ECO:0000255|PROSITE-ProRule:PRU00583}.	0	0	0	NA
NEK9_HUMAN	Q8TD19	Serine/threonine-protein kinase Nek9 (EC 2.7.11.1) (Nercc1 kinase) (Never in mitosis A-related kinase 9) (NimA-related protein kinase 9) (NimA-related kinase 8) (Nek8)	107165	5.51	979	YES	0.499			438	VSCGDDFTVCVTDEG	BBEEEEEEEEEBBEE	Q8K1R7	D3ZJT2	VSCGDDFTVCVTDEG	VSCGDDFTVCVTDEG	Cytoplasm {ECO:0000269|PubMed:14660563}. Nucleus {ECO:0000269|PubMed:14660563}.	0	0	0	NA
WDR26_HUMAN	Q9H7D7	WD repeat-containing protein 26 (CUL4- and DDB1-associated WDR protein 2) (Myocardial ischemic preconditioning up-regulated protein 2)	72129	5.74	661	YES	0.4397			451	SHEDSLTSVAWNPDG	EEBEEBBBEEEEEEE	Q8C6G8	F1LTR1	SHEDSLTSVAWNPDG	SHEDSLTSVAWNPDG	Cytoplasm {ECO:0000269|PubMed:15378603}.	0	0	0	NA
K1267_HUMAN	Q7Z3B3	KAT8 regulatory NSL complex subunit 1 (MLL1/MLL complex subunit KANSL1) (MSL1 homolog 1) (hMSL1v1) (NSL complex protein NSL1) (Non-specific lethal 1 homolog)	121022	8.95	1105	YES	0.4859			174	HSDHDNSTSLNGGKR	BEEEEEEEEEEEEEE	Q80TG1	D4AAW0	HSDHDNSSSLNGGKR	HSDHDNSSSLNGGKR	Nucleus {ECO:0000269|PubMed:20018852}. Nucleus. Chromosome, centromere, kinetochore {ECO:0000269|PubMed:20813266}.	0	0	0	NA
K1267_HUMAN	Q7Z3B3	KAT8 regulatory NSL complex subunit 1 (MLL1/MLL complex subunit KANSL1) (MSL1 homolog 1) (hMSL1v1) (NSL complex protein NSL1) (Non-specific lethal 1 homolog)	121022	8.95	1105	YES	0.4926			173	THSDHDNSTSLNGGK	EEEEEEEEEEEBEEE	Q80TG1	D4AAW0	HSDHDNSSSLNGGKR	HSDHDNSSSLNGGKR	Nucleus {ECO:0000269|PubMed:20018852}. Nucleus. Chromosome, centromere, kinetochore {ECO:0000269|PubMed:20813266}.	0	0	0	NA
GCR_HUMAN	P04150	Glucocorticoid receptor (GR) (Nuclear receptor subfamily 3 group C member 1)	85662	6	777	YES	0.4472	YES	0.4306	234	PLAGEDDSFLLEGNS	EEEEEEEEBBBEEEE	E9PYV1	P06536	PLAGEDDPFLLEGD	PLAGEDDPFLLEGN	Cytoplasm {ECO:0000269|PubMed:15769988, ECO:0000269|PubMed:17635946}. Mitochondrion. Nucleus {ECO:0000269|PubMed:15769988, ECO:0000269|PubMed:17635946}. Note=Cytoplasmic in the absence of ligand, nuclear after ligand-binding.; Isoform Beta: Nucleus. Note=Localized largely in the nucleus.	0	0	0	NA
GCR_HUMAN	P04150	Glucocorticoid receptor (GR) (Nuclear receptor subfamily 3 group C member 1)	85662	6	777	YES	0.44			376	GSGDDNLTSLGTLNF	EEEEEEBEEBEEBEE	E9PYV1	P06536	GSGEDNLTSLGAMNF	GSGEDSLTSLGALNF	Cytoplasm {ECO:0000269|PubMed:15769988, ECO:0000269|PubMed:17635946}. Mitochondrion. Nucleus {ECO:0000269|PubMed:15769988, ECO:0000269|PubMed:17635946}. Note=Cytoplasmic in the absence of ligand, nuclear after ligand-binding.; Isoform Beta: Nucleus. Note=Localized largely in the nucleus.	0	0	0	NA
WDR16_HUMAN	Q8N1V2	Cilia- and flagella-associated protein 52 (WD repeat-containing protein 16) (WD40-repeat protein up-regulated in HCC)	68311	6.51	620	YES	0.4825	YES	0.4652	218	IGVDDDDSFFYLGTT	EEBEEEEBBBBBBEE	Q5F201	B1WBL5	GMADDDSFFYLGTT	GMADDDSFFYLGTT	Cytoplasm {ECO:0000269|PubMed:15967112}. Cell projection, cilium, flagellum {ECO:0000250|UniProtKB:A8ILK1}.	0	0	0	NA
SEPT7_HUMAN	Q16181	Septin-7 (CDC10 protein homolog)	50696	8.76	437	YES	0.3793	YES	0.3678	124	FGDAVDNSNCWQPVI	EEEEEEEEEBBEEEE	E9Q1G8	Q9WVC0	FGDAVDNSNCWQPVI	FGDAVDNSNCWQPVI	Cytoplasm {ECO:0000269|PubMed:18460473}. Chromosome, centromere, kinetochore {ECO:0000269|PubMed:18460473}. Cytoplasm, cytoskeleton, spindle {ECO:0000269|PubMed:18460473}. Cleavage furrow {ECO:0000269|PubMed:18460473}. Midbody {ECO:0000269|PubMed:18460473}. Cytoplasm, cytoskeleton, cilium axoneme {ECO:0000250}. Note=Distributed throughout the cytoplasm in prometaphase cells. Associated with the s…	0	0	0	NA
F120A_HUMAN	Q9NZB2	Constitutive coactivator of PPAR-gamma-like protein 1 (Oxidative stress-associated Src activator) (Protein FAM120A)	121946	9.07	1118	YES	0.4635	YES	0.4668	252	LPDEDLASFHWSLLG	EEEEEBEEBBBEBEE	Q6A0A9	D4AB03	LPDEDLASFHWSLLG	LPDEDLASFHWSLLG	Cytoplasm {ECO:0000269|PubMed:19015244}. Cell membrane {ECO:0000269|PubMed:19015244}; Peripheral membrane protein {ECO:0000269|PubMed:19015244}; Cytoplasmic side {ECO:0000269|PubMed:19015244}. Note=Translocates to plasma membrane upon ultraviolet exposure.	0	0	0	NA
CERK1_HUMAN	Q8TCT0	Ceramide kinase (hCERK) (EC 2.7.1.138) (Acylsphingosine kinase) (Lipid kinase 4) (LK4)	60008	8.54	537	YES	0.4663	YES	0.451	12	GAAEPLQSVLWVKQQ	EEEEEBEEBBEEEEE	Q8K4Q7	D3Z9Y3	GAAEPLHSVLWVKRR	GAAEPLQSVLWVKQQ	Cytoplasm {ECO:0000269|PubMed:19168031}. Membrane {ECO:0000269|PubMed:19168031}; Peripheral membrane protein {ECO:0000269|PubMed:19168031}.	0	0	0	NA
SACS_HUMAN	Q9NZJ4	Sacsin (DnaJ homolog subfamily C member 29) (DNAJC29)	521210	6.63	4579	YES	0.4636			4218	EREDADNSSFLGKIY	BBEEEEEEEEEEEEE	Q9JLC8	D4A1D3	EREDADNTSFLGKIY	EREDADNASFLGKIY	Cytoplasm {ECO:0000269|PubMed:19208651}. Note=Predominantly cytoplasmic, a small portion is present in the nucleus and also shows a partial mitochondrial overlap with the mitochondrial marker Hsp60.	0	0	0	NA
KDM5A_HUMAN	P29375	Lysine-specific demethylase 5A (EC 1.14.11.-) (Histone demethylase JARID1A) (Jumonji/ARID domain-containing protein 1A) (Retinoblastoma-binding protein 2) (RBBP-2)	192108	6.12	1690	YES	0.4817			320	GCDDSYHTFCLIPPL	BBBEEEEEEEEBBBB	Q3UXZ9	E9PSW7	GCDDSYHTFCLLPPL	GCDDSYHTFCLLPPL	Nucleus, nucleolus {ECO:0000269|PubMed:15949438, ECO:0000269|PubMed:7935440}. Nucleus {ECO:0000250|UniProtKB:Q3UXZ9}. Note=Occupies promoters of genes involved in RNA metabolism and mitochondrial function. {ECO:0000250|UniProtKB:Q3UXZ9}.	0	0	0	NA
KDM5B_HUMAN	Q9UGL1	Lysine-specific demethylase 5B (EC 1.14.11.-) (Cancer/testis antigen 31) (CT31) (Histone demethylase JARID1B) (Jumonji/ARID domain-containing protein 1B) (PLU-1) (Retinoblastoma-binding protein 2 homolog 1) (RBP2-H1)	175665	6.29	1544	YES	0.4817			336	GCDDSYHTFCLIPPL	BBBEEEEEEEEEEEB	Q80Y84	D3ZUT4	GCDDSYHTFCLVPPL	GCDDSYHTFCLLPPL	Nucleus {ECO:0000255|PROSITE-ProRule:PRU00355, ECO:0000255|PROSITE-ProRule:PRU00537, ECO:0000269|PubMed:10336460, ECO:0000269|PubMed:12237901}.	0	0	0	NA
KDM5C_HUMAN	P41229	Lysine-specific demethylase 5C (EC 1.14.11.-) (Histone demethylase JARID1C) (Jumonji/ARID domain-containing protein 1C) (Protein SmcX) (Protein Xe169)	175707	5.44	1560	YES	0.3878	YES	0.4752	471	PEEEEYATSGWNLNV	EEEEEBEEEEBEBEE	Q62240	D3ZSP6	GCSDNYHIFCLLPPL	GCDDNYHIFCLLPPL	Nucleus {ECO:0000255|PROSITE-ProRule:PRU00355, ECO:0000255|PROSITE-ProRule:PRU00537, ECO:0000269|PubMed:17468742}.	0	0	0	NA
KHDR3_HUMAN	O75525	KH domain-containing, RNA-binding, signal transduction-associated protein 3 (RNA-binding protein T-Star) (Sam68-like mammalian protein 2) (SLM-2) (Sam68-like phosphotyrosine protein)	38805	7.04	346	YES	0.4965			290	SYDSYDNSYSTPAQS	EEEEEEEEEEEEBEE	Q9R226	Q9JLP1	SYDSYDNSYSTPAQS	SYDSYDNSYSTPAQS	Nucleus {ECO:0000269|PubMed:10332027, ECO:0000269|PubMed:15901763}. Note=Localized in a compartment adjacent to the nucleolus, but distinct from the peri-nucleolar one.	0	0	0	NA
APOB_HUMAN	P04114	Apolipoprotein B-100 (Apo B-100) [Cleaved into: Apolipoprotein B-48 (Apo B-48)]	515648	6.61	4563	YES	0.4948	YES	0.4757	485	CTGDEDYTYLILRVI	EEEEEEBBBBBBEBE	E9Q414	Q7TMA5	CTGNEDHTFLILRVI	CMGDEDRTFLILRVI	Cytoplasm {ECO:0000269|PubMed:22580899}. Secreted {ECO:0000269|PubMed:22580899}.	0	0	0	NA
APOB_HUMAN	P04114	Apolipoprotein B-100 (Apo B-100) [Cleaved into: Apolipoprotein B-48 (Apo B-48)]	515648	6.61	4563	YES	0.4338	YES	0.4177	2128	QANDYLNSFNWERQV	EEEEBBEEBEBEEEE	E9Q414	Q7TMA5	QIHHYLNASDWERQV	QIHDYLNASDWERQV	Cytoplasm {ECO:0000269|PubMed:22580899}. Secreted {ECO:0000269|PubMed:22580899}.	0	0	0	NA
FRY_HUMAN	Q5TBA9	Protein furry homolog	338881	5.66	3013	YES	0.4817			2611	TVHEDDLSSSINELP	EEEEEEBEEEBEEEE	E9Q8I9	E9PTY6	TVHEDDLSSSINELP	TVHEDDLSSSINELP	Cytoplasm {ECO:0000269|PubMed:22753416}. Cytoplasm, cytoskeleton, microtubule organizing center, centrosome {ECO:0000269|PubMed:22753416}. Cytoplasm, cytoskeleton, spindle pole {ECO:0000269|PubMed:22753416}. Note=Distributed diffusely throughout the cytoplasm in interphase. Localizes to the separating centrosomes in prophase, to the spindle poles and spindle microtubules in prometaphase to metaph…	0	0	0	NA
PKHH2_HUMAN	Q8IVE3	Pleckstrin homology domain-containing family H member 2	168262	7.5	1493	YES	0.4626			333	LTASDDSSSIFEEET	BBEEEEEEEEEBEEB	Q8C115	D3ZNS6	LTASDDSSSIFEEET	LTASDDSSSIFEEET	Cytoplasm {ECO:0000269|PubMed:22832517}. Cytoplasm, cytoskeleton {ECO:0000269|PubMed:22832517}. Cell membrane {ECO:0000269|PubMed:22832517}; Peripheral membrane protein {ECO:0000269|PubMed:22832517}; Cytoplasmic side {ECO:0000269|PubMed:22832517}. Cell projection, lamellipodium {ECO:0000269|PubMed:22832517}. Note=Localizes to foot process of podocytes. Localization to peripheral regions of lamell…	0	0	0	NA
TGM3L_HUMAN	O95932	Protein-glutamine gamma-glutamyltransferase 6 (EC 2.3.2.13) (Transglutaminase Y) (TGY) (TGase Y) (Transglutaminase-3-like) (TGase-3-like) (Transglutaminase-6) (TG6) (TGase-6)	79329	6.85	706	YES	0.4922	YES	0.4704	401	EVNADYITWLWHEDE	EEEBEBBBBBBEEEE	Q8BM11	F1M4T7	EVNADYITWLWHEDK	EVNADYITWLWHEDK	Cytoplasm {ECO:0000269|PubMed:23206699, ECO:0000269|PubMed:25253745}.	0	0	0	NA
TRI62_HUMAN	Q9BVG3	E3 ubiquitin-protein ligase TRIM62 (EC 6.3.2.-) (Tripartite motif-containing protein 62)	54276	6.17	475	YES	0.4512	YES	0.4678	436	FYNADDMSWLYTFRE	EEEBEEBBBBBBBEE	Q80V85	M0R947	FYNADDMSWLYTFRE	FYNADDMSWLYTFRE	Cytoplasm {ECO:0000269|PubMed:23402750}.	0	0	0	NA
IMA5_HUMAN	P52294	Importin subunit alpha-5 (Karyopherin subunit alpha-1) (Nucleoprotein interactor 1) (NPI-1) (RAG cohort protein 2) (SRP1-beta) [Cleaved into: Importin subunit alpha-5, N-terminally processed]	60338	5.07	538	YES	0.4771	YES	0.459	510	GVEEDDPSIVPQVDE	EEEEEEEEBBEEEEE	Q60960	P83953	GTEDEDSSIAPQVD	GTEDEDSSIAPQVD	Cytoplasm {ECO:0000269|PubMed:7604027}. Nucleus {ECO:0000269|PubMed:7604027}.	0	0	0	NA
TTPA_HUMAN	P49638	Alpha-tocopherol transfer protein (Alpha-TTP)	31759	7.17	278	YES	0.4609			271	MKSEDYLSSISESIQ	BEEEEEEEEEEEEEE	Q8BWP5	P41034	MKSEDYLSSISETIQ	MKSEDYLSSISETIQ	Cytoplasm {ECO:0000269|PubMed:7887897}.	0	0	0	NA
MAST4_HUMAN	O15021	Microtubule-associated serine/threonine-protein kinase 4 (EC 2.7.11.1)	284487	8.85	2626	YES	0.4294			871	QLESEDDTSYFDTRS	BBEEEEEEEEEEEEE	Q811L6	M0R3L1	QLESEDDTSYFDTRS	QLESEDDTSYFDTRS	Cytoplasm {ECO:0000305}.	0	0	0	NA
SYMC_HUMAN	P56192	Methionine--tRNA ligase, cytoplasmic (EC 6.1.1.10) (Methionyl-tRNA synthetase) (MetRS)	101118	5.82	900	YES	0.4613	YES	0.4416	81	GWEQDDLTNQWLEWE	EEEEEEBBEEBEEBE	Q68FL6	D3Z941	GWEQDDLTNQWLEWE	GWEQDDLTNQWLEWE	Cytoplasm {ECO:0000305}.	0	0	0	NA
LMNA_HUMAN	P02545	Prelamin-A/C [Cleaved into: Lamin-A/C (70 kDa lamin) (Renal carcinoma antigen NY-REN-32)]	74149	6.57	664	YES	0.464	YES	0.4991	463	NKSNEDQSMGNWQIK	EEEEEEEEEEEBEBE	P48678	P48679	NKSNEDQSMGNWQIR	NKSNEDQSMGNWQIK	Nucleus. Nucleus envelope. Nucleus lamina. Nucleus, nucleoplasm. Note=Farnesylation of prelamin-A/C facilitates nuclear envelope targeting and subsequent cleaveage by ZMPSTE24/FACE1 to remove the farnesyl group produces mature lamin-A/C, which can then be inserted into the nuclear lamina. EMD is required for proper localization of non-farnesylated prelamin-A/C.; Isoform C: Nucleus speckle {ECO:00…	0	0	0	NA
FRM4B_HUMAN	Q9Y2L6	FERM domain-containing protein 4B (GRP1-binding protein GRSP1)	111668	8.76	1034	YES	0.4808			926	TPAHSSYTSCYGNVY	EEEEEEBEEBBEEEE	Q920B0	F1LZB7	PVHSPYTSYYGSIY	PVHSPYTSYYGNIY	Cytoplasm, cytoskeleton {ECO:0000250}.	0	0	0	NA
KIF19_HUMAN	Q2TAC6	Kinesin-like protein KIF19	111375	8.87	998	YES	0.4902			847	AASEDNLSSSTGEAP	EEEEEEEEEEEEEBB	Q99PT9	D4A976	AISEDNLSSSTGEGP	AISEDNLSSSTGEGP	Cytoplasm, cytoskeleton {ECO:0000250}. Cell projection, cilium {ECO:0000250}. Note=Localizes to cilia tips. {ECO:0000250}.	0	0	0	NA
NAV1_HUMAN	Q8NEY1	Neuron navigator 1 (Pore membrane and/or filament-interacting-like protein 3) (Steerin-1) (Unc-53 homolog 1) (unc53H1)	202515	8.2	1877	YES	0.4615			415	TGWDESSSISSGLSD	EEEEEEEEBEEEEEE	Q8CH77	F1LYK3	TGWDESSSISSGLSD	TGWDESSSISSGLSD	Cytoplasm, cytoskeleton {ECO:0000250}. Note=Associates with a subset of microtubule plus ends. Enriched in neuronal growth cones (By similarity). {ECO:0000250}.	0	0	0	NA
NAV1_HUMAN	Q8NEY1	Neuron navigator 1 (Pore membrane and/or filament-interacting-like protein 3) (Steerin-1) (Unc-53 homolog 1) (unc53H1)	202515	8.2	1877	YES	0.3409	YES	0.3835	407	MTEDDDITTGWDESS	EEEEEEBEEBBEEEE	Q8CH77	F1LYK3	MTEDDDITTGWDESS	MTEDDDITTGWDESS	Cytoplasm, cytoskeleton {ECO:0000250}. Note=Associates with a subset of microtubule plus ends. Enriched in neuronal growth cones (By similarity). {ECO:0000250}.	0	0	0	NA
MAST2_HUMAN	Q6P0Q8	Microtubule-associated serine/threonine-protein kinase 2 (EC 2.7.11.1)	196499	8.41	1798	YES	0.492			1722	HPSYEDPSQGWLWES	BBBBEEEEEEEEEEE	E9Q1Q1	D3ZAR2	HPLLEVPSQNWPWES	HPSYEDPSQGWLWES	Cytoplasm, cytoskeleton {ECO:0000269|PubMed:12117771}. Cell membrane {ECO:0000305}; Peripheral membrane protein {ECO:0000305}; Cytoplasmic side {ECO:0000305}. Note=Recruited to the sub-membranous area on interaction with CDHR2.	0	0	0	NA
MAST2_HUMAN	Q6P0Q8	Microtubule-associated serine/threonine-protein kinase 2 (EC 2.7.11.1)	196499	8.41	1798	YES	0.4294			810	QLESEDDTSYFDTRS	BBEEEEEEEEEEEEE	E9Q1Q1	D3ZAR2	QLESEDDTSYFDTRS	HPLLEVPSQNWLWES	Cytoplasm, cytoskeleton {ECO:0000269|PubMed:12117771}. Cell membrane {ECO:0000305}; Peripheral membrane protein {ECO:0000305}; Cytoplasmic side {ECO:0000305}. Note=Recruited to the sub-membranous area on interaction with CDHR2.	0	0	0	NA
MAD3_HUMAN	Q9BW11	Max dimerization protein 3 (Max dimerizer 3) (Class C basic helix-loop-helix protein 13) (bHLHc13) (Max-associated protein 3) (Max-interacting transcriptional repressor MAD3) (Myx)	23489	9.32	206	YES	0.4993			156	LRADSLDSSGLSSER	EEEEEEEEEEEEBEE	Q80US8	Q62912	LRADSLDSSGLSSER	LRADSLDSSGLSSER	Nucleus {ECO:0000255|PROSITE-ProRule:PRU00981}.	0	0	0	NA
KI26A_HUMAN	Q9ULI4	Kinesin-like protein KIF26A	194663	9.12	1882	YES	0.4649			780	LPGDPDYSSSSEQSC	EEEEEEEEEEEEBEE	Q52KG5	D3ZUT0	LSGDPDYSSSSEQSC	LSGDPDYSSSSEQSC	Cytoplasm, cytoskeleton {ECO:0000305}.	0	0	0	NA
KI26A_HUMAN	Q9ULI4	Kinesin-like protein KIF26A	194663	9.12	1882	YES	0.4561			1635	GHGSDNSSVLSGELP	BEEEEEEEEEEEBEE	Q52KG5	D3ZUT0	GHGSDNSSVLSGELP	GHGSDNSSVLSGELP	Cytoplasm, cytoskeleton {ECO:0000305}.	0	0	0	NA
DYH8_HUMAN	Q96JB1	Dynein heavy chain 8, axonemal (Axonemal beta dynein heavy chain 8) (Ciliary dynein heavy chain 8)	514685	5.95	4490	YES	0.4988	YES	0.4769	3452	GLPGDDLSIQNGIIV	EEEEEEBEBEEBEEE	Q91XQ0	F1MAM6	GLPGDDLSIQNGIIV	GLPGDDLSIQNGIIV	Cytoplasm, cytoskeleton, cilium axoneme {ECO:0000250}.	0	0	0	NA
DYH7_HUMAN	Q8WXX0	Dynein heavy chain 7, axonemal (Axonemal beta dynein heavy chain 7) (Ciliary dynein heavy chain 7) (Dynein heavy chain-like protein 2) (hDHC2)	461143	5.7	4024	YES	0.4571			872	LQPSDDSTVSSFLDM	EEEEEEEEBEEBEEE	L7N1Y0	Q63170	LLPSDDSTVFSFIDM	LQPSDDSTVFSFIDM	Cytoplasm, cytoskeleton, cilium axoneme {ECO:0000269|PubMed:11877439}.	0	0	0	NA
DYH5_HUMAN	Q8TE73	Dynein heavy chain 5, axonemal (Axonemal beta dynein heavy chain 5) (Ciliary dynein heavy chain 5)	529025	5.79	4624	YES	0.4809	YES	0.46	3587	GLPNDDLSIQNGIIV	EEEEEEBEBEEBBEE	Q8VHE6	M0R8U1	GPSGSGKTTCIHTL	GPSGSGKTSCIHTL	Cytoplasm, cytoskeleton, cilium axoneme.	0	0	0	NA
CF204_HUMAN	Q5SZL2	Centrosomal protein of 85 kDa-like (Serologically defined breast cancer antigen NY-BR-15)	91811	5.98	805	YES	0.4332			29	FPAGPDYSSAWLPAN	EEEEEEBEEBBBEEE	E9QA61	F7EXF4	FPAGSDYSSAWLPGN	FPAGSDYSSAWLPGN	Cytoplasm, cytoskeleton, microtubule organizing center, centrosome {ECO:0000305|PubMed:21399614}. Note=Subcellular experiments using a GFP-tagged system produced a weak signal, rendering it difficult to confirm centrosome association.	0	0	0	NA
LRCC1_HUMAN	Q9C099	Leucine-rich repeat and coiled-coil domain-containing protein 1 (Centrosomal leucine-rich repeat and coiled-coil domain-containing protein)	119596	5.62	1032	YES	0.4965			422	QSHSEDNTYQSLVEQ	EEBEEEEEEEEEEEB	G5E8Y2	E9PTY0	SEDNTYQSLVEQ	SEDNTYQSLVEQ	Cytoplasm, cytoskeleton, microtubule organizing center, centrosome, centriole {ECO:0000269|PubMed:18728398}. Note=Associates with the centrosome throughout the cell cycle and extensively accumulates during the mitotic phase.	0	0	0	NA
LRCC1_HUMAN	Q9C099	Leucine-rich repeat and coiled-coil domain-containing protein 1 (Centrosomal leucine-rich repeat and coiled-coil domain-containing protein)	119596	5.62	1032	YES	0.4902			21	VENEDGDSSCGDVCF	BEEBBEEEEEEEEEB	G5E8Y2	E9PTY0	IEREDGDSSCGDVCF	IEPEDGDSSCKDVCF	Cytoplasm, cytoskeleton, microtubule organizing center, centrosome, centriole {ECO:0000269|PubMed:18728398}. Note=Associates with the centrosome throughout the cell cycle and extensively accumulates during the mitotic phase.	0	0	0	NA
SSH2_HUMAN	Q76I76	Protein phosphatase Slingshot homolog 2 (EC 3.1.3.16) (EC 3.1.3.48) (SSH-like protein 2) (SSH-2L) (hSSH-2L)	158200	5.26	1423	YES	0.4371			134	DFSSNDSSTCTMGLV	BEBEEEEEEEEEEEB	Q5SW75	F1M4Q5	DFSSNDSSTCTMGLV	DFSSNDSSTCTMGLV	Cytoplasm, cytoskeleton.	0	0	0	NA
MD13L_HUMAN	Q71F56	Mediator of RNA polymerase II transcription subunit 13-like (Mediator complex subunit 13-like) (Thyroid hormone receptor-associated protein 2) (Thyroid hormone receptor-associated protein complex 240 kDa component-like)	242608	5.67	2210	YES	0.4661			1694	YAAEEDSTSGNFWLL	EEBBBEEEEEEEBEB	E9QLJ3	F1LZT8	YTAEEDSSSGNFWLL	YTAEEDSSSGNFWLL	Nucleus {ECO:0000305}.	0	0	0	NA
CLAP2_HUMAN	O75122	CLIP-associating protein 2 (Cytoplasmic linker-associated protein 2) (Protein Orbit homolog 2) (hOrbit2)	141171	8.68	1294			YES	0.4958	974	SKKDDGDSMCGGPGM	EEEEEEEEBBBBEEE	F7DCH5	Q99JD4	KKEDGDTICSGPGM	KKEDGDTVCSGPGM	Cytoplasm, cytoskeleton. Cytoplasm, cytoskeleton, microtubule organizing center, centrosome. Chromosome, centromere, kinetochore. Cytoplasm, cytoskeleton, spindle. Golgi apparatus. Golgi apparatus, trans-Golgi network. Cell membrane. Cell projection, ruffle membrane. Note=Localizes to microtubule plus ends. Localizes to centrosomes, kinetochores and the mitotic spindle from prometaphase. Subseque…	0	0	0	NA
MED13_HUMAN	Q9UHV7	Mediator of RNA polymerase II transcription subunit 13 (Activator-recruited cofactor 250 kDa component) (ARC250) (Mediator complex subunit 13) (Thyroid hormone receptor-associated protein 1) (Thyroid hormone receptor-associated protein complex 240 kDa component) (Trap240) (Vitamin D3 receptor-interacting protein complex component DRIP250) (DRIP250)	239316	5.54	2174	YES	0.4523			1659	TDESTNSSSVWTLGL	BBEBEEEEEEEEEEE	Q5SWW4	F1LXU0	DESTNSSNVWTLGL	DESTSSSNVWTLGL	Nucleus.	0	0	0	NA
HAUS6_HUMAN	Q7Z4H7	HAUS augmin-like complex subunit 6	108635	6.04	955	YES	0.4828			751	NKPSTNKTMLWNSFQ	BBEEBEEEEEEEBEE	Q6NV99	D3ZET0	EPSTHKTLLWDSFQ	SEPSTHKTLLWDSFQ	Cytoplasm, cytoskeleton. Cytoplasm, cytoskeleton, spindle. Cytoplasm, cytoskeleton, microtubule organizing center, centrosome. Note=Localizes to interphase centrosomes and to mitotic spindle microtubules.	0	0	0	NA
RBP10_HUMAN	Q6VN20	Ran-binding protein 10 (RanBP10)	67271	6.29	620	YES	0.4693			149	YHGDDGHSFCSSGTG	BEEEEEEEEEEEEEB	Q6VN19	D3Z7Z5	YHGDDGHSFCSSGTG	YHGDDGHSFCSSGTG	Cytoplasm, cytosol {ECO:0000269|PubMed:18222118}. Nucleus {ECO:0000269|PubMed:18222118}. Note=Predominantly cytoplasmic.	0	0	0	NA
FRPD1_HUMAN	Q5SYB0	FERM and PDZ domain-containing protein 1 (FERM domain-containing protein 2)	173410	5.14	1578	YES	0.4939			708	GSHADYYSLCSSVSP	EEEEEBBEBBEEEEE	A2AKB4	D3ZW88	GSRTDYYNLCSSISP	GSRTDYYSLCSSVSP	Cytoplasm, cytosol {ECO:0000269|PubMed:18566450}. Cell membrane {ECO:0000269|PubMed:18566450}; Peripheral membrane protein {ECO:0000269|PubMed:18566450}; Cytoplasmic side {ECO:0000269|PubMed:18566450}. Note=Found both in the cytoplasm and associated with the cell membrane.	0	0	0	NA
RANB9_HUMAN	Q96S59	Ran-binding protein 9 (RanBP9) (BPM-L) (BPM90) (Ran-binding protein M) (RanBPM) (RanBP7)	77863	6.31	729	YES	0.4693			261	YHGDDGHSFCSSGTG	BEEEEEEEEEEEBEE	E9Q5D6	F1LVV3	YHGDDGHSFCSSGTG	YHGDDGHSFCSSGTG	Cytoplasm, cytosol. Nucleus. Note==Predominantly cytoplasmic. A phosphorylated form is associated with the plasma membrane.	0	0	0	NA
MLL2_HUMAN	O14686	Histone-lysine N-methyltransferase 2D (Lysine N-methyltransferase 2D) (EC 2.1.1.43) (ALL1-related protein) (Myeloid/lymphoid or mixed-lineage leukemia protein 2)	564188	5.65	5537	YES	0.4031	YES	0.4223	1084	EEEEDDDTMQNTVVL	EEEEEEEEBEEBBEE	Q6PDK2	F1LXK8	CDISYHTYCLDPPL	CDISYHTYCLDPPL	Nucleus {ECO:0000305}.	0	0	0	NA
NF2L2_HUMAN	Q16236	Nuclear factor erythroid 2-related factor 2 (NF-E2-related factor 2) (NFE2-related factor 2) (HEBP1) (Nuclear factor, erythroid derived 2, like 2)	67796	4.67	605	YES	0.4393			256	AFEDSFSSILSTEDP	BEEEEEEEEEEEEEE	Q60795	O54968	GFEDSFSSILSTDD	GFEDSFSSILSTDD	Cytoplasm, cytosol. Nucleus. Note=Cytosolic under unstressed conditions, translocates into the nucleus upon induction by electrophilic agents.	0	0	0	NA
TNR6B_HUMAN	Q9UPQ9	Trinucleotide repeat-containing gene 6B protein	194017	6.31	1833	YES	0.3958			1800	WGPPNYSSSLWGVPT	BBEBEEEEEEEEEEE	Q8BKI2	F1LV37	WGPPNYSSSLWGVPT	WGPPNYSSSLWGVPT	Cytoplasm, P-body {ECO:0000269|PubMed:16289642, ECO:0000269|PubMed:19167051}. Note=Mammalian P-bodies are also known as GW bodies (GWBs).	0	0	0	NA
PATL1_HUMAN	Q86TB9	Protein PAT1 homolog 1 (PAT1-like protein 1) (Protein PAT1 homolog b) (Pat1b) (hPat1b)	86860	6.22	770	YES	0.4272			123	PQPGSLNSSIWDGSE	BBEEEEEEEEEEBEB	Q3TC46	B5DF93	PQPGSLNSSIWDGSE	PQPGSLNSSIWDGSE	Cytoplasm, P-body. Nucleus. Nucleus, PML body. Nucleus speckle. Note=Predominantly cytoplasmic. Shuttles between the nucleus and the cytoplasm in a CRM1-dependent manner. Enriched in splicing speckles. Localization to nuclear foci and speckles requires active transcription. Excluded from the nucleolus.	0	0	0	NA
ATX10_HUMAN	Q9UBB4	Ataxin-10 (Brain protein E46 homolog) (Spinocerebellar ataxia type 10 protein)	53480	5.12	475	YES	0.4274	YES	0.4172	151	SRNEDSQSIVWVHAF	EEEEEEEEBBBBBEE	P28658	Q9ER24	SRNEESQSIVWVHAF	SRNEDSQSIVWVHAF	Cytoplasm, perinuclear region {ECO:0000269|PubMed:16498633}.	0	0	0	NA
CSDE1_HUMAN	O75534	Cold shock domain-containing protein E1 (N-ras upstream gene protein) (Protein UNR)	88889	5.88	798	YES	0.4927			595	ITEEADPTIYSGKVI	EEEEEEEEBBEEEEE	Q91W50	P18395	ITEEANPTIYSGKVI	ITEEANPTIYSGKVI	Cytoplasm.	0	0	0	NA
HPRT_HUMAN	P00492	Hypoxanthine-guanine phosphoribosyltransferase (HGPRT) (HGPRTase) (EC 2.4.2.8)	24582	6.21	218	YES	0.4548			123	VIGGDDLSTLTGKNV	BEEEEEEEEEEEEEE	P00493	F1LNY0	VIGGDDLSTLTGKNV	VIGGDDLSTLTGKNV	Cytoplasm.	0	0	0	NA
ITSN2_HUMAN	Q9NZM3	Intersectin-2 (SH3 domain-containing protein 1B) (SH3P18) (SH3P18-like WASP-associated protein)	193360	8.32	1697	YES	0.4416	YES	0.4995	1189	MTTDSDPSQQWCADL	EEEEEEEEEEBBEEE	E9QNG1	M0R7A6	MTTDSDPSQQWCADL	MTTDSDPSQQWCADL	Cytoplasm.	0	0	0	NA
METH_HUMAN	Q99707	Methionine synthase (EC 2.1.1.13) (5-methyltetrahydrofolate--homocysteine methyltransferase) (Vitamin-B12 dependent methionine synthase) (MS)	140518	5.39	1265	YES	0.4021	YES	0.4905	1122	EDDGDDYSSIMVKAL	EEEEEEBBEBBBEEE	A6H5Y3	Q9Z2Q4	EDDGDDYSSIMVKAL	EDDGDDYSSIMVKAL	Cytoplasm.	0	0	0	NA
RHG07_HUMAN	Q96QB1	Rho GTPase-activating protein 7 (Deleted in liver cancer 1 protein) (DLC-1) (HP protein) (Rho-type GTPase-activating protein 7) (START domain-containing protein 12) (StARD12) (StAR-related lipid transfer protein 12)	170605	5.95	1528	YES	0.4592			636	NLAGNDDSFGSLPSP	EEBEEEEEEEEEBEE	Q9R0Z9	Q63744	HFVGNDDSFSSLPSP	HFVGNEDSFSSLPSP	Cytoplasm. Cell junction, focal adhesion. Membrane; Peripheral membrane protein. Note=Colocalizes with EF1A1 at actin-rich regions in the cell periphery.	0	0	0	NA
F123B_HUMAN	Q5JTC6	APC membrane recruitment protein 1 (Amer1) (Protein FAM123B) (Wilms tumor gene on the X chromosome protein)	123978	4.77	1135	YES	0.4781			795	CSSDSDSSFTQNLPE	EEEEEEEEBEEEEEE	Q7TS75	D3ZCP6	SSDSDSSFTQNLPE	SSDSDSSFTQNLPE	Cytoplasm. Cell membrane; Peripheral membrane protein; Cytoplasmic side. Nucleus. Note=Shuttles between nucleus and cytoplasm. Detected in nuclear paraspeckles that are found close to splicing speckles. Translocates to the cell membrane following binding to PtdIns(4,5)P2.	0	0	0	NA
BTK_HUMAN	Q06187	Tyrosine-protein kinase BTK (EC 2.7.10.2) (Agammaglobulinemia tyrosine kinase) (ATK) (B-cell progenitor kinase) (BPK) (Bruton tyrosine kinase)	76298	7.83	659	YES	0.4725			553	VLDDEYTSSVGSKFP	EEEEEBBEEBEEEBE	P35991	E9PTF7	VLDDEYTSSVGSKFP	VLDDEYTSSVGSKFP	Cytoplasm. Cell membrane; Peripheral membrane protein. Nucleus. Note=In steady state, BTK is predominantly cytosolic. Following B-cell receptor (BCR) engagement by antigen, translocates to the plasma membrane through its PH domain. Plasma membrane localization is a critical step in the activation of BTK. A fraction of BTK also shuttles between the nucleus and the cytoplasm, and nuclear export is …	0	0	0	NA
WWC1_HUMAN	Q8IX03	Protein KIBRA (HBeAg-binding protein 3) (Kidney and brain protein) (KIBRA) (WW domain-containing protein 1)	125296	5.65	1113	YES	0.4461			950	NRSDSDSSTLSKKPP	EEEEEEBEEEEEEEE	Q5SXA9	F1M6U0	NRSDSDSSTLSKKPP	YIDHRNRTTSWIDP	Cytoplasm. Cytoplasm, perinuclear region. Nucleus. Cell projection, ruffle membrane. Note=Colocalizes with PRKCZ in the perinuclear region.	0	0	0	NA
NFIX_HUMAN	Q14938	Nuclear factor 1 X-type (NF1-X) (Nuclear factor 1/X) (CCAAT-box-binding transcription factor) (CTF) (Nuclear factor I/X) (NF-I/X) (NFI-X) (TGGCA-binding protein)	55121	8.9	502	YES	0.4712			309	PAAGSSQSSGWPNDV	EBEEEEEEEEEEEEB	P70257	F2Z3R4	PAAGSSQSSGWPNDV	PAAGSSQSSGWPNDV	Nucleus.	0	0	0	NA
NFRKB_HUMAN	Q6P4R8	Nuclear factor related to kappa-B-binding protein (DNA-binding protein R kappa-B) (INO80 complex subunit G)	139045	9.29	1299	YES	0.4108	YES	0.4994	216	SSDEEDLSSWLPSSP	EEEEEEBEEBBEEEE	Q6PIJ4	D4A421	SSDEEDLSSWLPSSP	SSDEEDLSSWLPSSP	Nucleus {ECO:0000269|PubMed:18922472}.	0	0	0	NA
NIPBL_HUMAN	Q6KC79	Nipped-B-like protein (Delangin) (SCC2 homolog)	316118	8.09	2804	YES	0.4895			2131	HQEDPNNTSLLTNKP	BBEEEEEEEEEBEEE	Q6KCD5	D3ZID4	HQEDPNNTSLLTNKP	HQEDPNNTSLLTNKP	Nucleus {ECO:0000250}.	0	0	0	NA
NPA1P_HUMAN	O60287	Nucleolar pre-ribosomal-associated protein 1 (Nucleolar protein 254 kDa) (URB1 ribosome biogenesis 1 homolog)	254427	6.03	2271	YES	0.4893			213	LIAGDDSTIVQVLEV	BEEEEEEEEEEEBEE	E9PU96	D4A7S4	LIAGDDNTIGQVLEI	LIAGDDNTIGQVLEI	Nucleus, nucleolus {ECO:0000269|PubMed:12429849, ECO:0000269|PubMed:16963496}.	0	0	0	NA
NPAS3_HUMAN	Q8IXF0	Neuronal PAS domain-containing protein 3 (Neuronal PAS3) (Basic-helix-loop-helix-PAS protein MOP6) (Class E basic helix-loop-helix protein 12) (bHLHe12) (Member of PAS protein 6) (PAS domain-containing protein 6)	100819	6.16	933	YES	0.4459			662	PINFDNDSSIWNYPP	BBEBEEEEEEEEEEE	F8VQB2	F1M4F7	PINFDNDSSIWNYPP	PINFDNDSSIWNYPP	Nucleus {ECO:0000255|PROSITE-ProRule:PRU00981, ECO:0000269|PubMed:12746393}.	0	0	0	NA
SQSTM_HUMAN	Q13501	Sequestosome-1 (EBI3-associated protein of 60 kDa) (EBIAP) (p60) (Phosphotyrosine-independent ligand for the Lck SH2 domain of 62 kDa) (Ubiquitin-binding protein p62)	47679	5.1	440	YES	0.4486			339	SGGDDDWTHLSSKEV	BEEEEEEEEEEEEEE	Q64337	O08623	SGGDDDWTHLSSKEV	SGGDDDWTHLSSKEV	Cytoplasm. Late endosome. Lysosome. Cytoplasmic vesicle, autophagosome. Nucleus. Endoplasmic reticulum. Cytoplasm, P-body. Note=Sarcomere (By similarity). In cardiac muscles localizes to the sarcomeric band (By similarity). Commonly found in inclusion bodies containing polyubiquitinated protein aggregates. In neurodegenerative diseases, detected in Lewy bodies in Parkinson disease, neurofibrillar…	0	0	0	NaN
NR6A1_HUMAN	Q15406	Nuclear receptor subfamily 6 group A member 1 (Germ cell nuclear factor) (GCNF) (hGCNF) (Retinoid receptor-related testis-specific receptor) (RTR) (hRTR)	54386	5.87	480	YES	0.4788			178	NHGDSDHSSPGNRAS	EEEEEEEEEEEEEEE	Q64249	M0R6P7	NHGDSDHSSPGNRAS	NHGDSDHSSPGNRVS	Nucleus {ECO:0000305}.	0	0	0	NA
NRIP1_HUMAN	P48552	Nuclear receptor-interacting protein 1 (Nuclear factor RIP140) (Receptor-interacting protein 140)	126981	8.36	1158	YES	0.4847			433	DDSSGDESSYSNCVP	BEEBEEEEEEEEEEE	Q8CBD1	G3V672	DDSSGDESSYSNCVP	DDSSGDESSYSNCVP	Nucleus {ECO:0000269|PubMed:11266503, ECO:0000269|PubMed:12773562, ECO:0000269|PubMed:15060175, ECO:0000269|PubMed:7641693}. Note=Localized to discrete foci and redistributes to larger nuclear domains upon binding to ligand-bound NR3C1.	0	0	0	NA
VPS39_HUMAN	Q96JC1	Vam6/Vps39-like protein (TRAP1-like protein) (hVam6p)	101835	6.53	886			YES	0.4859	226	AVGQDDLTVVLNEEG	EEEBBBBBEEEEEEE	Q8R5L3	E9PT04	AVGQDDLTVVLNEEG	AVGQDDLTVVLNEEG	Cytoplasm. Lysosome membrane; Peripheral membrane protein. Late endosome membrane; Peripheral membrane protein. Note=Colocalizes with TGFBR1 and TGFBR2 in cytoplasmic vesicular structures and most prominently in cortical vesicles.	0	0	0	NA
NUP88_HUMAN	Q99567	Nuclear pore complex protein Nup88 (88 kDa nucleoporin) (Nucleoporin Nup88)	83539	5.47	741	YES	0.4695	YES	0.4959	77	LWDGEDSSFLVVRLR	EEEEEEEEBBBBEBE	Q8CEC0	O08658	LWDAEGSAFLVVRLR	LWDAEGSAFLVVRLR	Nucleus, nuclear pore complex.	0	0	0	NA
NUP98_HUMAN	P52948	Nuclear pore complex protein Nup98-Nup96 [Cleaved into: Nuclear pore complex protein Nup98 (98 kDa nucleoporin) (Nucleoporin Nup98) (Nup98); Nuclear pore complex protein Nup96 (96 kDa nucleoporin) (Nucleoporin Nup96) (Nup96)]	187803	5.92	1817	YES	0.496			653	QQDGDEDSLVSHFYT	BEEBEEEEEEEEEEE	Q6PFD9	P49793	QQDGEDDSLVSRFYT	QQDGDDDSLVSRFYT	Nucleus. Nucleus membrane; Peripheral membrane protein; Nucleoplasmic side. Nucleus, nuclear pore complex. Note=Nup96 is localized to the nucleoplasmic side of the nuclear pore complex (NPC), at or near the nucleoplasmic basket. Dissociates from the dissasembled NPC structure early during prophase of mitosis. Colocalized with NUP153 and TPR to the nuclear basket of NPC. Detected in diffuse and di…	0	0	0	NA
OBFC1_HUMAN	Q9H668	CST complex subunit STN1 (Oligonucleotide/oligosaccharide-binding fold-containing protein 1) (Suppressor of cdc thirteen homolog)	42121	5.72	368	YES	0.4658	YES	0.4477	14	RCEEETPSLLWGLDP	EEEEEEEEBBBEEEE	Q8K2X3	Q6AYD2	EEEIPPLFWGLDP	EEEIPSLFWGLDP	Nucleus. Chromosome, telomere.	0	0	0	NA
TSC2_HUMAN	P49815	Tuberin (Tuberous sclerosis 2 protein)	200793	7.06	1807	YES	0.4954	YES	0.4796	1607	CGEDGQFTYCWHDDI	EEEEEEBBBBBBEEE	Q7TT21	P49816	CGEDGQFTYCWHDDI	CGEDGQFTYCWHDDI	Cytoplasm. Membrane; Peripheral membrane protein. Note=At steady state found in association with membranes.	0	0	0	NA
FRDA_HUMAN	Q16595	Frataxin, mitochondrial (EC 1.16.3.1) (Friedreich ataxia protein) (Fxn) [Cleaved into: Frataxin intermediate form (i-FXN); Frataxin(56-210) (m56-FXN); Frataxin(78-210) (d-FXN) (m78-FXN); Frataxin mature form (Frataxin(81-210)) (m81-FXN)]	23141	8.8	210	YES	0.4686			126	TFEDYDVSFGSGVLT	EEEEBEBEBEEBEEE	O35943	D3ZYW7	TLEDYDVSFGDGVLT	TLKDYDVSFGDGVLT	Cytoplasm. Mitochondrion. Note=PubMed:18725397 reports localization exclusively in mitochondria.	0	0	0	NA
PP4C_HUMAN	P60510	Serine/threonine-protein phosphatase 4 catalytic subunit (PP4C) (Pp4) (EC 3.1.3.16) (Protein phosphatase X) (PP-X)	35072	4.91	307	YES	0.3845	YES	0.478	203	LWSDPEDTTGWGVSP	EBEEEEEBEEBEBEE	P97470	Q5BJ92	LWSDPEDTTGWGVSP	LWSDPEDTTGWGVSP	Cytoplasm. Nucleus. Cytoplasm, cytoskeleton, microtubule organizing center, centrosome.	0	0	0	NA
KI20B_HUMAN	Q96Q89	Kinesin-like protein KIF20B (Cancer/testis antigen 90) (CT90) (Kinesin-related motor interacting with PIN1) (M-phase phosphoprotein 1) (MPP1)	210668	5.56	1820	YES	0.4513			235	VHNDSDDTLYGSLTN	BBEBEEEEEEEEEEE	Q80WE4	D3ZX13	IHNDSYDVLCGHLTN	IHNDSYDILCGRLTN	Cytoplasm. Nucleus. Cytoplasm, cytoskeleton, spindle. Note=Localizes mainly in the nucleus during interphase although it is also detected in the cytoplasm without clear association with microtubules. A 2-3 fold expression increase is seen as cells progress from G1 to G2/M phase. During prophase and metaphase it is found throughout the cytoplasm and at anaphase accumulates at the midplan of the ce…	0	0	0	NA
PAX6_HUMAN	P26367	Paired box protein Pax-6 (Aniridia type II protein) (Oculorhombin)	46700	9.45	422	YES	0.4328	YES	0.4696	415	PGSEPDMSQYWPRLQ	EEEEEEBEEBBEEBE	P63015	P63016	PGSEPDMSQYWPRLQ	PGSEPDMSQYWPRLQ	Nucleus.	0	0	0	NA
TMF1_HUMAN	P82094	TATA element modulatory factor (TMF) (Androgen receptor coactivator 160 kDa protein) (Androgen receptor-associated protein of 160 kDa)	122793	4.88	1093	YES	0.471			59	PVSGGWDTSTWGLKS	EBEBEEEEEEEBEEB	B9EKI3	G3V9T2	PVSGGWDTSTWGLNS	VSGGWDTSTWGLNS	Cytoplasm. Nucleus. Golgi apparatus membrane. Note=Concentrated at the budding structures localized at the tips of cisternae.	0	0	0	NA
NUDT6_HUMAN	P53370	Nucleoside diphosphate-linked moiety X motif 6 (Nudix motif 6) (EC 3.6.1.-) (Antisense basic fibroblast growth factor) (Protein GFG)	35686	8.15	316	YES	0.4967			123	HHAESDSSTLTLWLR	BEBBEEEEEEEEEEB	Q8CH40	P70563	HHAKPHSSTLTLWL	HHAEPHLSTLTLWL	Cytoplasm. Nucleus. Mitochondrion. Note=Subcellular location may vary between isoforms.	0	0	0	NA
HIF1A_HUMAN	Q16665	Hypoxia-inducible factor 1-alpha (HIF-1-alpha) (HIF1-alpha) (ARNT-interacting protein) (Basic-helix-loop-helix-PAS protein MOP1) (Class E basic helix-loop-helix protein 78) (bHLHe78) (Member of PAS protein 1) (PAS domain-containing protein 8)	92658	5.17	826	YES	0.48			384	KVESEDTSSLFDKLK	BBEEEEEEEEEEEEE	Q61221	O35800	KVESEDTSCLFDKLK	KVESEDTSCLFDKLK	Cytoplasm. Nucleus. Note=Cytoplasmic in normoxia, nuclear translocation in response to hypoxia. Colocalizes with SUMO1 in the nucleus, under hypoxia.	0	0	0	NA
HDA10_HUMAN	Q969S8	Histone deacetylase 10 (HD10) (EC 3.5.1.98)	71445	5.44	669			YES	0.491	188	YLFEDDPSVLYFSWH	BBBBBEEEEEEEEEE	Q6P3E7	Q569C4	YIFNDDPSVLYFSWH	YIFEDDPSVLYFSWH	Cytoplasm. Nucleus. Note=Excluded from the nucleoli.	0	0	0	NA
PDS5B_HUMAN	Q9NTI5	Sister chromatid cohesion protein PDS5 homolog B (Androgen-induced proliferation inhibitor) (Androgen-induced prostate proliferative shutoff-associated protein AS3)	164723	8.67	1447	YES	0.3877	YES	0.4731	1188	HSENEDYTMSSPLPG	EEEEEEBEBEEEBEE	Q4VA53	Q6TRW4	HSENEDYTMSSPLPG	HSENEDYTMSSPLPG	Nucleus {ECO:0000250|UniProtKB:Q6TRW4}.	0	0	0	NA
HINT1_HUMAN	P49773	Histidine triad nucleotide-binding protein 1 (EC 3.-.-.-) (Adenosine 5'-monophosphoramidase) (Protein kinase C inhibitor 1) (Protein kinase C-interacting protein 1) (PKCI-1)	13808	6.43	126	YES	0.428	YES	0.4121	72	VAEDDDESLLGHLMI	EEEEEEEEBBEEBEE	P70349	D4A269	VADDDDESLLGHLMI	VADDDDESLLGHLMI	Cytoplasm. Nucleus. Note=Interaction with CDK7 leads to a more nuclear localization.	0	0	0	NA
SMG7_HUMAN	Q92540	Protein SMG7 (EST1-like protein C) (SMG-7 homolog) (hSMG-7)	127325	8.87	1137	YES	0.419			408	HPHEEDLSSISATPL	BEEEEEEEEEEEEEE	Q5RJH6	D4ACJ3	HPREDDLSNTNATPL	HPREDDLSSTNATPL	Cytoplasm. Nucleus. Note=Predominantly cytoplasmic, and nuclear. Shuttles between nucleus and cytoplasm.	0	0	0	NA
DTX1_HUMAN	Q86Y01	E3 ubiquitin-protein ligase DTX1 (EC 6.3.2.-) (Protein deltex-1) (Deltex1) (hDTX1)	67416	9.67	620	YES	0.4903	YES	0.4781	574	NTTGESDTVVWNEIH	EEEEEEEEBBBEEEE	Q61010	M0RA58	NTTGESDTVVWNEIH	NTTGESDTVVWNEIH	Cytoplasm. Nucleus. Note=Predominantly cytoplasmic. Associates with endocytic vesicles. Partially nuclear.	0	0	0	NA
SRPK2_HUMAN	P78362	SRSF protein kinase 2 (EC 2.7.11.1) (SFRS protein kinase 2) (Serine/arginine-rich protein-specific kinase 2) (SR-protein-specific kinase 2) [Cleaved into: SRSF protein kinase 2 N-terminal; SRSF protein kinase 2 C-terminal]	77518	4.91	688	YES	0.4206			426	PNAESDYTYSSSYEQ	EEEEEEEEEEEEEEE	O54781	B1WBT4	PNAESDYTYSSSYEQ	PNAESDYTYSSSYEQ	Cytoplasm. Nucleus. Note=Shuttles between the nucleus and the cytoplasm. KAT5/TIP60 inhibits its nuclear translocation. Phosphorylation at Thr-492 by PKB/AKT1 promotes nuclear translocation.	0	0	0	NA
PHF19_HUMAN	Q5T6S3	PHD finger protein 19 (Polycomb-like protein 3) (hPCL3)	65626	9.08	580	YES	0.4833			530	ESISEDDSSLSHLKS	BEEEEEEEEEEEEEB	Q9CXG9	F1M1Y4	ESISGDDSSLSHLKS	ESISGDDSSLSHKS	Nucleus {ECO:0000269|PubMed:15563832}.	0	0	0	NA
PHF19_HUMAN	Q5T6S3	PHD finger protein 19 (Polycomb-like protein 3) (hPCL3)	65626	9.08	580	YES	0.4388			410	AIPSSDFTSAWSTNH	EBEEEEEEEEEEEEE	Q9CXG9	F1M1Y4	AIPSSDFTSAWSTDH	AIPSSDFTSAWSTDH	Nucleus {ECO:0000269|PubMed:15563832}.	0	0	0	NA
HD_HUMAN	P42858	Huntingtin (Huntington disease protein) (HD protein)	347881	5.81	3142	YES	0.4142			1389	QAEQENDTSGWFDVL	EBBEEEEEBEEEBEB	G3X9H5	P51111	QAEQERDASGWFDVL	QADQEHDASGWFDVL	Cytoplasm. Nucleus. Note=The mutant Huntingtin protein colocalizes with AKAP8L in the nuclear matrix of Huntington disease neurons. Shuttles between cytoplasm and nucleus in a Ran GTPase-independent manner.	0	0	0	NA
WDFY1_HUMAN	Q8IWB7	WD repeat and FYVE domain-containing protein 1 (FENS-1) (Phosphoinositide-binding protein 1) (WD40- and FYVE domain-containing protein 1) (Zinc finger FYVE domain-containing protein 17)	46340	6.99	410	YES	0.4717			222	FSGASDNSIIMWDIG	EEEEBBBBBBBEEEE	E9Q4P1	Q5U2Y7	FSGASDNSVIMWDIG	FSGASDNSIIMWDIG	Early endosome {ECO:0000269|PubMed:11739631}.	0	0	0	NA
SNX4_HUMAN	O95219	Sorting nexin-4	51909	5.69	450	YES	0.443			232	HYSDELQSVISHLLR	BEEEEEEEEEEEEEB	Q91YJ2	E9PU13	HYSDELQSVISHLLR	QYSDELQSVISHLLR	Early endosome membrane {ECO:0000269|PubMed:17994011}; Peripheral membrane protein {ECO:0000269|PubMed:17994011}; Cytoplasmic side {ECO:0000269|PubMed:17994011}. Note=Also detected on a juxtanuclear endocytic recycling compartment (ERC).	0	0	0	NA
PI51B_HUMAN	O14986	Phosphatidylinositol 4-phosphate 5-kinase type-1 beta (PIP5K1-beta) (PtdIns(4)P-5-kinase 1 beta) (EC 2.7.1.68) (Phosphatidylinositol 4-phosphate 5-kinase type I beta) (PIP5KIbeta) (Protein STM-7) (Type I phosphatidylinositol 4-phosphate 5-kinase beta)	61045	6.39	540	YES	0.435	YES	0.4979	108	KPDDYLYSICSEPLI	EEEEBBBEBBEEEEE	P70181	Q5CZZ9	KPDDYLYSICSEPLI	KPDDYLYSICSEPLI	Endomembrane system {ECO:0000250}. Note=Associated with membranes. {ECO:0000250}.	0	0	0	NA
TMPS3_HUMAN	P57727	Transmembrane protease serine 3 (EC 3.4.21.-) (Serine protease TADG-12) (Tumor-associated differentially-expressed gene 12 protein)	49410	5.95	454	YES	0.495			127	FTAASWKTMCSDDWK	BEEEBEEEEEEEBEE	Q8K1T0	D3ZY65	FTAAAWRTMCSDDWK	FTAAAWRTMCSDDWK	Endoplasmic reticulum membrane {ECO:0000269|PubMed:12393794}; Single-pass type II membrane protein {ECO:0000269|PubMed:12393794}.	0	TRANSMEM 49 69 Helical; Signal-anchor for type II membrane protein. {ECO:0000255}.	TOPO_DOM 1 48 Cytoplasmic. {ECO:0000255}.; TOPO_DOM 70 454 Extracellular. {ECO:0000255}.	NA
PO3F1_HUMAN	Q03052	POU domain, class 3, transcription factor 1 (Octamer-binding protein 6) (Oct-6) (Octamer-binding transcription factor 6) (OTF-6) (POU domain transcription factor SCIP)	45532	7.29	451	YES	0.4809			323	WLEETDSSSGSPTNL	EEEEEEEEEEEEEBB	P21952	P20267	WLEETDSSSGSPTNL	WLEETDSSSGSPTNL	Nucleus.	0	0	0	NA
EBPL_HUMAN	Q9BY08	Emopamil-binding protein-like (Emopamil-binding-related protein)	23205	5.91	206	YES	0.4917			159	TRSPNLNTSNWLYCW	EEEEEBEEEEBBBBE	Q9D0P0	D3ZXC8	SPSLNTSSWLYLW	SPNLNTNSWLYLW	Endoplasmic reticulum membrane {ECO:0000269|PubMed:12760743}; Multi-pass membrane protein {ECO:0000269|PubMed:12760743}.	0	TRANSMEM 10 30 Helical. {ECO:0000255}.; TRANSMEM 42 62 Helical. {ECO:0000255}.; TRANSMEM 101 121 Helical. {ECO:0000255}.; TRANSMEM 165 185 Helical. {ECO:0000255}.	0	NA
LPCT4_HUMAN	Q643R3	Lysophospholipid acyltransferase LPCAT4 (1-acylglycerol-3-phosphate O-acyltransferase 7) (1-AGP acyltransferase 7) (1-AGPAT 7) (1-acylglycerophosphocholine O-acyltransferase) (EC 2.3.1.23) (1-acylglycerophosphoserine O-acyltransferase) (EC 2.3.1.n6) (1-alkenylglycerophosphoethanolamine O-acyltransferase) (EC 2.3.1.121) (1-alkylglycerophosphocholine O-acetyltransferase) (EC 2.3.1.67) (Acyltransfer…	57239	9.17	524	YES	0.4859			239	RYPNSLDTTSWAWRG	EBBBEEEEEEEEEEB	Q6NVG1	D3ZR52	RYPNSLDTTSWAWRG	RYPNSLDTTSWAWRG	Endoplasmic reticulum membrane {ECO:0000269|PubMed:16243729, ECO:0000269|PubMed:18458083}; Multi-pass membrane protein {ECO:0000269|PubMed:16243729, ECO:0000269|PubMed:18458083}.	0	TRANSMEM 40 62 Helical. {ECO:0000255}.; TRANSMEM 87 107 Helical. {ECO:0000255}.	0	NA
PYGO1_HUMAN	Q9Y3Y4	Pygopus homolog 1	45126	6.38	419	YES	0.4938			78	PFDDNYNTISYKPLP	EBEEBEEEEEEEEEB	Q9D0P5	F1M5T3	PFDDSYNTISYKPLP	PFDDSYNTISYKPLP	Nucleus {ECO:0000305}.	0	0	0	NA
UBXN4_HUMAN	Q92575	UBX domain-containing protein 4 (Erasin) (UBX domain-containing protein 2)	56778	6.1	508	YES	0.4828	YES	0.4646	499	DGEDENNTWNGNSTQ	EEEEEEEEBEEEEEE	Q8VCH8	Q5HZY0	DGEDENNTWNGNSTQ	DGEDENNTWNGNSTQ	Endoplasmic reticulum membrane {ECO:0000269|PubMed:16968747}; Peripheral membrane protein {ECO:0000269|PubMed:16968747}. Nucleus envelope {ECO:0000269|PubMed:16968747}. Note=Both the N- and the C-terminus face the cytosol. Also found in the nucleus envelope contiguous to the ER.	INTRAMEM 414 434 {ECO:0000255}.	0	TOPO_DOM 1 413 Cytoplasmic. {ECO:0000255}.; TOPO_DOM 435 508 Cytoplasmic. {ECO:0000255}.	NA
RBBP4_HUMAN	Q09028	Histone-binding protein RBBP4 (Chromatin assembly factor 1 subunit C) (CAF-1 subunit C) (Chromatin assembly factor I p48 subunit) (CAF-I 48 kDa subunit) (CAF-I p48) (Nucleosome-remodeling factor subunit RBAP48) (Retinoblastoma-binding protein 4) (RBBP-4) (Retinoblastoma-binding protein p48)	47638	4.74	425	YES	0.3655	YES	0.4129	201	LSASDDHTICLWDIS	EEEEEEBBBBBBEBE	Q60972	D4A250	LSASDDHTICLWDIS	LSASDDHTICLWDIS	Nucleus.	0	0	0	NA
RBBP7_HUMAN	Q16576	Histone-binding protein RBBP7 (Histone acetyltransferase type B subunit 2) (Nucleosome-remodeling factor subunit RBAP46) (Retinoblastoma-binding protein 7) (RBBP-7) (Retinoblastoma-binding protein p46)	47808	4.89	425	YES	0.3843	YES	0.4318	200	LSASDDHTVCLWDIN	EEEEEEBBBBBBEBE	Q60973	Q71UF4	LSASDDHTVCLWDIN	LSASDDHTVCLWDIN	Nucleus.	0	0	0	NA
OSBL5_HUMAN	Q9H0X9	Oxysterol-binding protein-related protein 5 (ORP-5) (OSBP-related protein 5) (Oxysterol-binding protein homolog 1)	98639	7.29	879	YES	0.4767			369	TVSEENKSLMWTLLK	BBEEEEEEEEEEEEB	Q9ER64	G3V8S8	TVSEENKSLMWVLLR	TVSEENKSLMWVLLR	Endoplasmic reticulum membrane {ECO:0000269|PubMed:21220512}; Single-pass membrane protein {ECO:0000269|PubMed:21220512}.	0	TRANSMEM 860 878 Helical. {ECO:0000255}.	0	NA
ACER3_HUMAN	Q9NUN7	Alkaline ceramidase 3 (AlkCDase 3) (Alkaline CDase 3) (EC 3.5.1.-) (Alkaline dihydroceramidase SB89) (Alkaline phytoceramidase) (aPHC)	31578	8.87	267	YES	0.4803	YES	0.467	26	DWCEENYSVTWYIAE	EEEEEEBEBBBBBEE	Q9D099	F1M6P3	DWCEENYVVTLFVAE	DWCEENYVVTLFVAE	Endoplasmic reticulum membrane; Multi-pass membrane protein. Golgi apparatus membrane; Multi-pass membrane protein.	0	TRANSMEM 29 51 Helical. {ECO:0000255}.; TRANSMEM 63 84 Helical. {ECO:0000255}.; TRANSMEM 94 111 Helical. {ECO:0000255}.; TRANSMEM 118 137 Helical. {ECO:0000255}.; TRANSMEM 147 169 Helical. {ECO:0000255}.; TRANSMEM 174 196 Helical. {ECO:0000255}.; TRANSMEM 216 238 Helical. {ECO:0000255}.	0	NA
RED1_HUMAN	P78563	Double-stranded RNA-specific editase 1 (EC 3.5.4.37) (RNA-editing deaminase 1) (RNA-editing enzyme 1) (dsRNA adenosine deaminase)	80794	9.11	741	YES	0.4661			199	VGSNGDDSFSSSGDL	EEEEEEEEEEEEEEE	Q91ZS8	P51400	VGSNGDDSFSSSGDL	VGSNGDDSFSSSGDL	Nucleus. Nucleus, nucleolus. Note=Shuttles between nucleoli and the nucleoplasm.	0	0	0	NA
RED1_HUMAN	P78563	Double-stranded RNA-specific editase 1 (EC 3.5.4.37) (RNA-editing deaminase 1) (RNA-editing enzyme 1) (dsRNA adenosine deaminase)	80794	9.11	741	YES	0.4293			10	IEDEENMSSSSTDVK	EEEEEEEEEEEEEEB	Q91ZS8	P51400	IEDEENMSSSSTDIK	IEDEENMSSSSIDVK	Nucleus. Nucleus, nucleolus. Note=Shuttles between nucleoli and the nucleoplasm.	0	0	0	NA
CUBN_HUMAN	O60494	Cubilin (460 kDa receptor) (Intestinal intrinsic factor receptor) (Intrinsic factor-cobalamin receptor) (Intrinsic factor-vitamin B12 receptor)	398643	5.14	3623	YES	0.4833	YES	0.4677	79	KLNDEDLSECLHQIQ	EEEEEEBEEBBEEEE	Q9JLB4	O70244	KLNDDDLGECLHQIQ	KLNDEDLGECLHQIQ	Endosome membrane {ECO:0000250}; Peripheral membrane protein {ECO:0000250}. Lysosome membrane {ECO:0000250}; Peripheral membrane protein {ECO:0000250}. Note=Colocalizes with AMN and LRP2 in the endocytotic apparatus of epithelial cells. {ECO:0000250}.	0	0	0	NA
MRC1_HUMAN	P22897	Macrophage mannose receptor 1 (MMR) (C-type lectin domain family 13 member D) (C-type lectin domain family 13 member D-like) (Macrophage mannose receptor 1-like protein 1) (CD antigen CD206)	166026	6.11	1456	YES	0.4931			1019	NDVNSEHTFLWTDGR	BBEEEEEEEEEEBBB	Q61830	D3ZD31	NDINAEHMFLWTAGQ	NDVNSEHTFLWTDGR	Endosome membrane {ECO:0000269|PubMed:20035344}; Single-pass type I membrane protein {ECO:0000269|PubMed:20035344}. Cell membrane {ECO:0000269|PubMed:20035344}; Single-pass type I membrane protein {ECO:0000269|PubMed:20035344}.	0	TRANSMEM 1390 1410 Helical. {ECO:0000255}.	TOPO_DOM 19 1389 Extracellular. {ECO:0000255}.; TOPO_DOM 1411 1456 Cytoplasmic. {ECO:0000255}.	NA
AT2C1_HUMAN	P98194	Calcium-transporting ATPase type 2C member 1 (ATPase 2C1) (EC 3.6.3.8) (ATP-dependent Ca(2+) pump PMR1)	100583	6.34	919	YES	0.4567			684	LVDDDFQTIMSAIEE	EEEEEBEEBBEEBEE	Q80XR2	Q64566	LVDDDFQTIMSAIEE	LVDDDFQTIMSAIEE	Golgi apparatus membrane {ECO:0000269|PubMed:12707275}; Multi-pass membrane protein {ECO:0000269|PubMed:12707275}.	0	TRANSMEM 71 91 Helical; Name=1. {ECO:0000250}.; TRANSMEM 105 123 Helical; Name=2. {ECO:0000250}.; TRANSMEM 263 282 Helical; Name=3. {ECO:0000250}.; TRANSMEM 295 312 Helical; Name=4. {ECO:0000250}.; TRANSMEM 700 719 Helical; Name=5. {ECO:0000250}.; TRANSMEM 730 750 Helical; Name=6. {ECO:0000250}.; TRANSMEM 771 793 Helical; Name=7. {ECO:0000250}.; TRANSMEM 809 828 Helical; Name=8. {ECO:0000250}.; T…	TOPO_DOM 1 70 Cytoplasmic. {ECO:0000250}.; TOPO_DOM 92 104 Lumenal. {ECO:0000250}.; TOPO_DOM 124 262 Cytoplasmic. {ECO:0000250}.; TOPO_DOM 283 294 Lumenal. {ECO:0000250}.; TOPO_DOM 313 699 Cytoplasmic. {ECO:0000250}.; TOPO_DOM 720 729 Lumenal. {ECO:0000250}.; TOPO_DOM 751 770 Cytoplasmic. {ECO:0000250}.; TOPO_DOM 794 808 Lumenal. {ECO:0000250}.; TOPO_DOM 829 841 Cytoplasmic. {ECO:0000250}.; TOPO_…	NA
COG1_HUMAN	Q8WTW3	Conserved oligomeric Golgi complex subunit 1 (COG complex subunit 1) (Component of oligomeric Golgi complex 1)	109001	6.96	980	YES	0.4561			964	LVSEEDNTSAPSLFK	EEEEEEEEEEEEEEE	Q9Z160	F1LND1	LASEEDDSPAPSLFK	LASEEDGSPAPSLFK	Golgi apparatus membrane {ECO:0000305|PubMed:11980916}; Peripheral membrane protein {ECO:0000305|PubMed:11980916}; Cytoplasmic side {ECO:0000305|PubMed:11980916}.	0	0	0	NA
RHG21_HUMAN	Q5T5U3	Rho GTPase-activating protein 21 (Rho GTPase-activating protein 10) (Rho-type GTPase-activating protein 21)	217381	7.85	1957	YES	0.4926			41	VSLSEDETFSWPGPK	EBEEEEEEEEEEEEE	Q6DFV3	F1LXQ7	VSPSEDEPFSWPGPK	VSPSEDESFSWPGPK	Golgi apparatus membrane; Peripheral membrane protein. Cell junction. Cytoplasmic vesicle membrane; Peripheral membrane protein. Cytoplasm, cytoskeleton. Note=Localization to the Golgi is dependent on interaction with GTP-bound ARF1.	0	0	0	NA
GGA3_HUMAN	Q9NZ52	ADP-ribosylation factor-binding protein GGA3 (Golgi-localized, gamma ear-containing, ARF-binding protein 3)	78310	5.41	723	YES	0.4609			318	LPDSEGNSQCSNQGT	EEEEEEEEEBEEEEE	Q8BMI3	D3ZHG8	MPDSEGNSHCGNQGA	VPDSEGNSHCGNQG	Golgi apparatus, trans-Golgi network membrane {ECO:0000269|PubMed:15039775}; Peripheral membrane protein {ECO:0000269|PubMed:15039775}. Endosome membrane {ECO:0000269|PubMed:15039775}; Peripheral membrane protein {ECO:0000269|PubMed:15039775}.	0	0	0	NA
RING2_HUMAN	Q99496	E3 ubiquitin-protein ligase RING2 (EC 6.3.2.-) (Huntingtin-interacting protein 2-interacting protein 3) (HIP2-interacting protein 3) (Protein DinG) (RING finger protein 1B) (RING1b) (RING finger protein 2) (RING finger protein BAP-1)	37662	6.38	336	YES	0.4535			177	AEDNGDSSHCSNAST	BEEEEEEEEEEEEEE	Q9CQJ4	Q4KLY4	AEDNGDSSHCSNAST	AEDNGDSSHCSNAST	Nucleus {ECO:0000269|PubMed:21282530}. Chromosome {ECO:0000250}. Note=Enriched on inactive X chromosome (Xi) in female trophoblast stem (TS) cells as well as differentiating embryonic stem (ES) cells. The enrichment on Xi is transient during TS and ES cell differentiation. The association with Xi is mitotically stable in non-differentiated TS cells (By similarity). {ECO:0000250}.	0	0	0	NA
MRP6_HUMAN	O95255	Multidrug resistance-associated protein 6 (ATP-binding cassette sub-family C member 6) (Anthracycline resistance-associated protein) (Multi-specific organic anion transporter E) (MOAT-E)	164948	8.78	1503	YES	0.4286			1122	LESASYSSVCSHMAE	BEEEEEEEEEEEEEE	Q9R1S7	O88269	LESARYSSVCSHMAE	LESASYSSVCSHLAE	Isoform 1: Basolateral cell membrane {ECO:0000269|PubMed:12901863, ECO:0000269|PubMed:23625951}; Multi-pass membrane protein {ECO:0000255|PROSITE-ProRule:PRU00441, ECO:0000269|PubMed:12901863, ECO:0000269|PubMed:23625951}.; Isoform 2: Endoplasmic reticulum membrane {ECO:0000269|PubMed:23912081}; Single-pass membrane protein.	0	TRANSMEM 32 52 Helical; Name=1. {ECO:0000255|PROSITE-ProRule:PRU00441}.; TRANSMEM 73 93 Helical; Name=2. {ECO:0000255|PROSITE-ProRule:PRU00441}.; TRANSMEM 99 119 Helical; Name=3. {ECO:0000255|PROSITE-ProRule:PRU00441}.; TRANSMEM 132 149 Helical; Name=4. {ECO:0000255|PROSITE-ProRule:PRU00441}.; TRANSMEM 168 188 Helical; Name=5. {ECO:0000255|PROSITE-ProRule:PRU00441}.; TRANSMEM 303 323 Helical; Nam…	TOPO_DOM 1 31 Extracellular. {ECO:0000250}.; TOPO_DOM 53 72 Cytoplasmic. {ECO:0000250}.; TOPO_DOM 94 98 Extracellular. {ECO:0000250}.; TOPO_DOM 120 131 Cytoplasmic. {ECO:0000250}.; TOPO_DOM 150 167 Extracellular. {ECO:0000250}.; TOPO_DOM 189 302 Cytoplasmic. {ECO:0000250}.; TOPO_DOM 324 349 Extracellular. {ECO:0000250}.; TOPO_DOM 371 426 Cytoplasmic. {ECO:0000250}.; TOPO_DOM 448 450 Extracellular…	NA
RIC3_HUMAN	Q7Z5B4	Protein RIC-3 (Resistant to inhibitor of cholinesterase 3)	41082	5.04	369	YES	0.4558			292	PRAQEDNSVTSCDPK	EEBEEEEEEEEBBEE	Q8BPM6	B0B1T9	PGAQKDNSVAPCDPK	PGVQRDNSVTLCDPK	Isoform 1: Endoplasmic reticulum membrane; Single-pass membrane protein.; Isoform 2: Endoplasmic reticulum membrane; Single-pass membrane protein. Golgi apparatus membrane; Single-pass membrane protein.	0	TRANSMEM 96 116 Helical. {ECO:0000255}.	TOPO_DOM 29 95 Lumenal. {ECO:0000255}.; TOPO_DOM 117 369 Cytoplasmic. {ECO:0000255}.	NA
RREB1_HUMAN	Q92766	Ras-responsive element-binding protein 1 (RREB-1) (Finger protein in nuclear bodies) (Raf-responsive zinc finger protein LZ321) (Zinc finger motif enhancer-binding protein 1) (Zep-1)	181469	6.54	1687	YES	0.4764			15	GLEGSDLSSINTMMS	BEEEEEEEEEEEEEE	Q3UH06	D3ZI11	GLEGSDLSSINTMMS	GLEGSDLSSVNTMMS	Nucleus speckle {ECO:0000269|PubMed:15067362, ECO:0000269|PubMed:17550981, ECO:0000269|PubMed:9305772}.	0	0	0	NA
RRP5_HUMAN	Q14690	Protein RRP5 homolog (NF-kappa-B-binding protein) (NFBP) (Programmed cell death protein 11)	208784	8.99	1871	YES	0.4746			1619	VLSSPNSSILWLQYM	BBBEEEEEEEEEBEE	Q6NS46	D3ZNI3	VLSSPNSSILWLQYM	VLSSPNSSILWLQYM	Nucleus, nucleolus {ECO:0000269|PubMed:12429849, ECO:0000269|PubMed:14624448, ECO:0000269|PubMed:17654514}.	0	0	0	NA
PER2_HUMAN	O15055	Period circadian protein homolog 2 (hPER2) (Circadian clock protein PERIOD 2)	136596	6.04	1255	YES	0.4917			35	LQEDVDMSSGSSGHE	EEEEEEEEEEEEEEB	O54943	Q9Z301	LQEDVDMSSGSSGNE	LQEDVDMSSGSSGNE	Isoform 1: Nucleus. Cytoplasm {ECO:0000250|UniProtKB:O54943}. Cytoplasm, perinuclear region {ECO:0000250}. Note=Nucleocytoplasmic shuttling is effected by interaction with other circadian core oscillator proteins and/or by phosphorylation. Translocate to the nucleus after phosphorylation by CSNK1D or CSNK1E. Also translocated to the nucleus by CRY1 or CRY2. PML regulates its nuclear localization.…	0	0	0	NA
MIER1_HUMAN	Q8N108	Mesoderm induction early response protein 1 (Early response 1) (Er1) (Mi-er1) (hMi-er1)	60594	4.37	512	YES	0.3608	YES	0.4267	131	DADNDDNSGCSGENK	EEEEEEEEEBEEEEE	Q5UAK0	E9PT68	DADNDDNSGCSGENK	DADNDDNSGCSGENK	Isoform 1: Nucleus.; Isoform 2: Nucleus.; Isoform 3: Nucleus.; Isoform 4: Cytoplasm.; Isoform 5: Cytoplasm.; Isoform 6: Cytoplasm.	0	0	0	NA
AEBP1_HUMAN	Q8IUX7	Adipocyte enhancer-binding protein 1 (AE-binding protein 1) (Aortic carboxypeptidase-like protein)	130896	5.05	1158	YES	0.4519	YES	0.4338	707	EDFPDLNSVLWGAEE	EEBEEBEEBBBEEEE	Q640N1	A2RUV9	EDFPDLNSVLWAAEE	EDFPDLNSVLWAAEE	Isoform 1: Secreted {ECO:0000250}.; Isoform 2: Cytoplasm {ECO:0000305}. Nucleus {ECO:0000305}.	0	0	0	NA
NCOAT_HUMAN	O60502	Protein O-GlcNAcase (OGA) (EC 3.2.1.169) (Beta-N-acetylglucosaminidase) (EC 3.2.1.-) (Beta-N-acetylhexosaminidase) (Beta-hexosaminidase) (Meningioma-expressed antigen 5) (N-acetyl-beta-D-glucosaminidase) (N-acetyl-beta-glucosaminidase) (Nuclear cytoplasmic O-GlcNAcase and acetyltransferase) (NCOAT)	102881	4.82	916	YES	0.4842			352	MTDSEDSTVSIQIKL	EBEBEEEEEEEEEEE	Q9EQQ9	Q8VIJ5	MTDSEDSTVSIQIKL	MTDSEDSTVSIQIKL	Isoform 3: Nucleus {ECO:0000269|PubMed:11341771}.; Isoform 1: Cytoplasm {ECO:0000269|PubMed:11148210, ECO:0000269|PubMed:11341771, ECO:0000269|PubMed:11788610}.	0	0	0	NA
DSCAM_HUMAN	O60469	Down syndrome cell adhesion molecule (CHD2)	222294	7.78	2012	YES	0.4856			1421	LQYSEDNSEQWGSFP	EEEEEEEEEEBEEBE	Q9ERC8	Q8VHZ8	LQYSEDNSEQWGSFP	LQYSEDNSEQWGSFP	Isoform Long: Cell membrane {ECO:0000305}; Single-pass type I membrane protein {ECO:0000305}. Note=Localized in the soma, cell membrane, axon and growth cone of dissociated commissural axons. {ECO:0000250}.; Isoform Short: Secreted {ECO:0000305}.	0	TRANSMEM 1596 1616 Helical. {ECO:0000255}.	TOPO_DOM 18 1595 Extracellular. {ECO:0000255}.; TOPO_DOM 1617 2012 Cytoplasmic. {ECO:0000255}.	NA
OSBL9_HUMAN	Q96SU4	Oxysterol-binding protein-related protein 9 (ORP-9) (OSBP-related protein 9)	83191	5.77	736	YES	0.4598			66	GIDDEDDSTFTITVD	BEBEBEEEEEEEEEB	A2A8Z1	F1LRE5	IDDEDDSTFTITVDQ	IDDEDDSTFTITVDQ	Late endosome membrane {ECO:0000269|PubMed:20599956}. Golgi apparatus, trans-Golgi network membrane {ECO:0000269|PubMed:20599956}. Note=Localizes at the Golgi-late endosome interface.	0	0	0	NA
SAS10_HUMAN	Q9NQZ2	Something about silencing protein 10 (Charged amino acid-rich leucine zipper 1) (CRL1) (Disrupter of silencing SAS10) (UTP3 homolog)	54552	5.5	479	YES	0.4969			126	AEASVDPSLSWGQRK	EEEEEEEEEEEEEBE	Q9JI13	Q6AXX4	AEASVDPSLSWGQRK	AEASVDPSLSWGQRK	Nucleus {ECO:0000250}.	0	0	0	NA
OSBL9_HUMAN	Q96SU4	Oxysterol-binding protein-related protein 9 (ORP-9) (OSBP-related protein 9)	83191	5.77	736	YES	0.4969			67	IDDEDDSTFTITVDQ	EBEBEEEEEEEEBEB	A2A8Z1	F1LRE5	IDDEDDSTFTITVDQ	IDDEDDSTFTITVDQ	Late endosome membrane {ECO:0000269|PubMed:20599956}. Golgi apparatus, trans-Golgi network membrane {ECO:0000269|PubMed:20599956}. Note=Localizes at the Golgi-late endosome interface.	0	0	0	NA
SYNJ2_HUMAN	O15056	Synaptojanin-2 (EC 3.1.3.36) (Synaptic inositol 1,4,5-trisphosphate 5-phosphatase 2)	165569	6.96	1496	YES	0.4889			1127	KKSASDASISSGTHG	EEEEEEEEEEEBEEB	Q9D2G5	O55207	KKSASDASISSGTHG	KKSASDASISSGTHG	Membrane {ECO:0000250}. Note=Predominantly associated with the particulate fractions. {ECO:0000250}.	0	0	0	NA
SYNJ2_HUMAN	O15056	Synaptojanin-2 (EC 3.1.3.36) (Synaptic inositol 1,4,5-trisphosphate 5-phosphatase 2)	165569	6.96	1496	YES	0.4659			159	DSSEWGNSFFWNQLL	BBEEBEEEEEEEEEB	Q9D2G5	O55207	DGSEWGTSFFWNQLL	DCSEWGTSFFWNQLL	Membrane {ECO:0000250}. Note=Predominantly associated with the particulate fractions. {ECO:0000250}.	0	0	0	NA
SETBP_HUMAN	Q9Y6X0	SET-binding protein (SEB)	169750	9.77	1596	YES	0.4966			1276	ERSSYDSSMSPGMPS	EEEEEEEEEEEEEEE	Q9Z180	F1M4Q7	ERGSYESSMSPGMPS	ERGSYESSMTPGMPS	Nucleus {ECO:0000269|PubMed:11231286}.	0	0	0	NA
SETD7_HUMAN	Q8WTS6	Histone-lysine N-methyltransferase SETD7 (EC 2.1.1.43) (Histone H3-K4 methyltransferase SETD7) (H3-K4-HMTase SETD7) (Lysine N-methyltransferase 7) (SET domain-containing protein 7) (SET7/9)	40697	4.5	366	YES	0.4703	YES	0.4533	332	VEADEELTVAYGYDH	EEEEEEBEBBBEEEE	Q8VHL1	D4ADE5	VEAEEELTVAYGYDH	VEAEEELTVAYGYDH	Nucleus. Chromosome {ECO:0000305}.	0	0	0	NA
MADD_HUMAN	Q8WXG6	MAP kinase-activating death domain protein (Differentially expressed in normal and neoplastic cells) (Insulinoma glucagonoma clone 20) (Rab3 GDP/GTP exchange factor)	183305	5.72	1647	YES	0.4358			632	SMDYDDSSSSYSSLG	EBEEEEEEEEBEEEE	Q80U28	O08873	SQDYDSSSSYSSLG	SMDYDDSSSSYSSLG	Membrane {ECO:0000269|PubMed:8988362}. Cytoplasm {ECO:0000269|PubMed:8988362}.	0	0	0	NA
SIN3A_HUMAN	Q96ST3	Paired amphipathic helix protein Sin3a (Histone deacetylase complex subunit Sin3a) (Transcriptional corepressor Sin3a)	145209	6.82	1273	YES	0.4223			596	PSWSEDSTFVSSKKT	EEEEEEEEEEEEEEB	Q60520	D3ZBP2	PSWSEDSTFVSSKKT	PSWSEDSTFVSSKKT	Nucleus {ECO:0000255|PROSITE-ProRule:PRU00810, ECO:0000269|PubMed:16820529}. Nucleus, nucleolus {ECO:0000269|PubMed:16820529}. Note=Recruited to the nucleolus by SAP30L.	0	0	0	NA
MADD_HUMAN	Q8WXG6	MAP kinase-activating death domain protein (Differentially expressed in normal and neoplastic cells) (Insulinoma glucagonoma clone 20) (Rab3 GDP/GTP exchange factor)	183305	5.72	1647	YES	0.4933			631	DSMDYDDSSSSYSSL	EEBEEEEEEEEEEEE	Q80U28	O08873	DSQDYDSSSSYSSL	DSMDYDDSSSSYSSL	Membrane {ECO:0000269|PubMed:8988362}. Cytoplasm {ECO:0000269|PubMed:8988362}.	0	0	0	NA
MADD_HUMAN	Q8WXG6	MAP kinase-activating death domain protein (Differentially expressed in normal and neoplastic cells) (Insulinoma glucagonoma clone 20) (Rab3 GDP/GTP exchange factor)	183305	5.72	1647	YES	0.3905			1216	LGADSDLSSNAGDGP	EEEEEEEEEBEEEEE	Q80U28	O08873	LGADSDLSSNAGDGP	LGADSDLSSNAGDGP	Membrane {ECO:0000269|PubMed:8988362}. Cytoplasm {ECO:0000269|PubMed:8988362}.	0	0	0	NA
ABCG8_HUMAN	Q9H221	ATP-binding cassette sub-family G member 8 (Sterolin-2)	75695	8.52	673	YES	0.4995			35	FSSESDNSLYFTYSG	EEEEEEEBBBBBBEE	Q9DBM0	P58428	FSSESDNSLYFTYSG	FSSESDNSLYFTYSG	Membrane {ECO:0000305}; Multi-pass membrane protein {ECO:0000305}.	0	TRANSMEM 417 437 Helical; Name=1. {ECO:0000255}.; TRANSMEM 448 468 Helical; Name=2. {ECO:0000255}.; TRANSMEM 493 513 Helical; Name=3. {ECO:0000255}.; TRANSMEM 532 552 Helical; Name=4. {ECO:0000255}.; TRANSMEM 570 590 Helical; Name=5. {ECO:0000255}.; TRANSMEM 640 660 Helical; Name=6. {ECO:0000255}.	TOPO_DOM 1 416 Cytoplasmic. {ECO:0000255}.; TOPO_DOM 438 447 Extracellular. {ECO:0000255}.; TOPO_DOM 469 492 Cytoplasmic. {ECO:0000255}.; TOPO_DOM 514 531 Extracellular. {ECO:0000255}.; TOPO_DOM 553 569 Cytoplasmic. {ECO:0000255}.; TOPO_DOM 591 639 Extracellular. {ECO:0000255}.; TOPO_DOM 661 673 Cytoplasmic. {ECO:0000255}.	NA
SOX6_HUMAN	P35712	Transcription factor SOX-6	91940	7.65	828	YES	0.432			71	QQDADWDSVLSSQQR	BEEEEEEEEEEEEEE	P40645	Q4V8G3	QQDADWDSVLSSQQR	QQDADWDSVLSSQQR	Nucleus {ECO:0000255|PROSITE-ProRule:PRU00267, ECO:0000269|PubMed:16442531}.	0	0	0	NA
SPDEF_HUMAN	O95238	SAM pointed domain-containing Ets transcription factor (Prostate epithelium-specific Ets transcription factor) (Prostate-specific Ets) (Prostate-derived Ets factor)	37520	5.89	335	YES	0.4685			242	WTDSEVDSSCSGQPI	BEEEEEEEEEEEEEB	Q9WTP3	B2RYE0	WTDGEVDSSCSGQPI	WTDGEVDSSCSGQPI	Nucleus {ECO:0000305}.	0	0	0	NA
SPEG_HUMAN	Q15772	Striated muscle preferentially expressed protein kinase (EC 2.7.11.1) (Aortic preferentially expressed protein 1) (APEG-1)	354382	8.82	3267	YES	0.4351			710	ELESSDDSYVSAGEE	BEEEEEEEEEEEEEE	Q62407	Q63638	ELESSDDSYVSAGEE	ELESSDDSYVSAGEE	Isoform 3: Nucleus.	0	0	0	NA
KCNKA_HUMAN	P57789	Potassium channel subfamily K member 10 (Outward rectifying potassium channel protein TREK-2) (TREK-2 K(+) channel subunit)	59779	8.9	538	YES	0.3844			149	IGNSSNNSSHWDLGS	EBEEEEEEEEEEEEE	Q8BUW1	Q9JIS4	VGNSSNSSSHWDLGS	VGNSSNSSSHWDLGS	Membrane {ECO:0000305}; Multi-pass membrane protein {ECO:0000305}.	INTRAMEM 154 180 Pore-forming; Name=Pore-forming 1. {ECO:0000255}.; INTRAMEM 263 294 Pore-forming; Name=Pore-forming 2. {ECO:0000255}.	TRANSMEM 72 92 Helical. {ECO:0000255}.; TRANSMEM 182 202 Helical. {ECO:0000255}.; TRANSMEM 234 254 Helical. {ECO:0000255}.; TRANSMEM 299 319 Helical. {ECO:0000255}.	TOPO_DOM 1 71 Cytoplasmic. {ECO:0000255}.; TOPO_DOM 203 233 Cytoplasmic. {ECO:0000255}.; TOPO_DOM 320 538 Cytoplasmic. {ECO:0000255}.	NA
MFSD6_HUMAN	Q6ZSS7	Major facilitator superfamily domain-containing protein 6 (Macrophage MHC class I receptor 2 homolog)	88083	5.35	791			YES	0.4942	633	PDEEEDKTMLAERIP	BEEEBEEEEEEEEEE	Q8CBH5	D3ZCJ3	PDEEEDKTMLAERIP	PDEEEDKTMLAERIP	Membrane {ECO:0000305}; Multi-pass membrane protein {ECO:0000305}.	0	TRANSMEM 73 93 Helical. {ECO:0000255}.; TRANSMEM 105 125 Helical. {ECO:0000255}.; TRANSMEM 132 152 Helical. {ECO:0000255}.; TRANSMEM 286 306 Helical. {ECO:0000255}.; TRANSMEM 335 355 Helical. {ECO:0000255}.; TRANSMEM 369 389 Helical. {ECO:0000255}.; TRANSMEM 450 470 Helical. {ECO:0000255}.; TRANSMEM 479 499 Helical. {ECO:0000255}.; TRANSMEM 507 527 Helical. {ECO:0000255}.; TRANSMEM 544 564 Helica…	0	NA
PCX3_HUMAN	Q9H6A9	Pecanex-like protein 3	222064	6.19	2034	YES	0.4667			450	STDSSSSTSCYSPES	BEEEEEEEEEEEEEE	Q8VI59	D3ZSQ1	STDSSSSTSCYSPES	STDSSSSTSCYSPES	Membrane {ECO:0000305}; Multi-pass membrane protein {ECO:0000305}.	0	TRANSMEM 33 53 Helical. {ECO:0000255}.; TRANSMEM 54 74 Helical. {ECO:0000255}.; TRANSMEM 790 812 Helical. {ECO:0000255}.; TRANSMEM 819 836 Helical. {ECO:0000255}.; TRANSMEM 852 872 Helical. {ECO:0000255}.; TRANSMEM 880 900 Helical. {ECO:0000255}.; TRANSMEM 903 923 Helical. {ECO:0000255}.; TRANSMEM 946 968 Helical. {ECO:0000255}.; TRANSMEM 980 1000 Helical. {ECO:0000255}.; TRANSMEM 1053 1073 Helic…	0	NA
PCX3_HUMAN	Q9H6A9	Pecanex-like protein 3	222064	6.19	2034	YES	0.4575			1529	GYADSDPTFSLSVDE	EBEBEEEEEEEEEEE	Q8VI59	D3ZSQ1	GYADSDPTFSLSVDE	GYADSDPTFSLSVDE	Membrane {ECO:0000305}; Multi-pass membrane protein {ECO:0000305}.	0	TRANSMEM 33 53 Helical. {ECO:0000255}.; TRANSMEM 54 74 Helical. {ECO:0000255}.; TRANSMEM 790 812 Helical. {ECO:0000255}.; TRANSMEM 819 836 Helical. {ECO:0000255}.; TRANSMEM 852 872 Helical. {ECO:0000255}.; TRANSMEM 880 900 Helical. {ECO:0000255}.; TRANSMEM 903 923 Helical. {ECO:0000255}.; TRANSMEM 946 968 Helical. {ECO:0000255}.; TRANSMEM 980 1000 Helical. {ECO:0000255}.; TRANSMEM 1053 1073 Helic…	0	NA
STAG2_HUMAN	Q8N3U4	Cohesin subunit SA-2 (SCC3 homolog 2) (Stromal antigen 2)	141311	5.27	1231	YES	0.4379	YES	0.4985	1058	GGDDDTMSVISGISS	EEEEEBBEBBEEEEE	O35638	D3ZXT2	GGDDDTMSVISGMSS	GGDDDTMSVISGMSS	Nucleus. Chromosome. Chromosome, centromere. Note=Associates with chromatin. Before prophase it is scattered along chromosome arms. During prophase, most of cohesin complexes dissociate from chromatin probably because of phosphorylation by PLK1, except at centromeres, where cohesin complexes remain. At anaphase, the RAD21 subunit of cohesin is cleaved, leading to the dissociation of the complex f…	0	0	0	NA
PCX3_HUMAN	Q9H6A9	Pecanex-like protein 3	222064	6.19	2034	YES	0.3675			1007	SRQSSDPTVLWSLIR	BBEEEEEEEEEEBEB	Q8VI59	D3ZSQ1	SRQSSDPTVLWSLVR	SRQSSDPTVLWSLVR	Membrane {ECO:0000305}; Multi-pass membrane protein {ECO:0000305}.	0	TRANSMEM 33 53 Helical. {ECO:0000255}.; TRANSMEM 54 74 Helical. {ECO:0000255}.; TRANSMEM 790 812 Helical. {ECO:0000255}.; TRANSMEM 819 836 Helical. {ECO:0000255}.; TRANSMEM 852 872 Helical. {ECO:0000255}.; TRANSMEM 880 900 Helical. {ECO:0000255}.; TRANSMEM 903 923 Helical. {ECO:0000255}.; TRANSMEM 946 968 Helical. {ECO:0000255}.; TRANSMEM 980 1000 Helical. {ECO:0000255}.; TRANSMEM 1053 1073 Helic…	0	NA
PG2IP_HUMAN	Q9H720	PGAP2-interacting protein (Cell wall biogenesis protein 43 C-terminal homolog)	78594	8.75	699	YES	0.4667	YES	0.4492	480	YMGNNDLTMWLGEKL	EEEEEBBBBBBBEEE	Q91YL7	D4A4R9	YIGNNDLTMWLGEKL	YMGNNDLTMWLGEKL	Membrane {ECO:0000305}; Multi-pass membrane protein {ECO:0000305}.	0	TRANSMEM 13 33 Helical. {ECO:0000255}.; TRANSMEM 41 61 Helical. {ECO:0000255}.; TRANSMEM 93 113 Helical. {ECO:0000255}.; TRANSMEM 123 143 Helical. {ECO:0000255}.; TRANSMEM 196 216 Helical. {ECO:0000255}.; TRANSMEM 237 257 Helical. {ECO:0000255}.; TRANSMEM 273 293 Helical. {ECO:0000255}.; TRANSMEM 316 336 Helical. {ECO:0000255}.; TRANSMEM 349 369 Helical. {ECO:0000255}.; TRANSMEM 390 410 Helical. …	0	NA
S15A4_HUMAN	Q8N697	Solute carrier family 15 member 4 (Peptide transporter 4) (Peptide/histidine transporter 1) (hPHT1)	62056	9.2	577			YES	0.491	450	VYHAADLSLWWQVPQ	BBEBEEEEEEEEEEE	Q91W98	O09014	VYHAADLPIWWQIPQ	VYHAADLPIWWQIPQ	Membrane {ECO:0000305}; Multi-pass membrane protein {ECO:0000305}.	0	TRANSMEM 49 69 Helical. {ECO:0000255}.; TRANSMEM 76 96 Helical. {ECO:0000255}.; TRANSMEM 105 125 Helical. {ECO:0000255}.; TRANSMEM 158 178 Helical. {ECO:0000255}.; TRANSMEM 194 214 Helical. {ECO:0000255}.; TRANSMEM 222 242 Helical. {ECO:0000255}.; TRANSMEM 318 338 Helical. {ECO:0000255}.; TRANSMEM 363 383 Helical. {ECO:0000255}.; TRANSMEM 405 425 Helical. {ECO:0000255}.; TRANSMEM 459 479 Helical.…	0	NA
S6A15_HUMAN	Q9H2J7	Sodium-dependent neutral amino acid transporter B(0)AT2 (Sodium- and chloride-dependent neurotransmitter transporter NTT73) (Sodium-coupled branched-chain amino-acid transporter 1) (Solute carrier family 6 member 15) (Transporter v7-3)	81825	5.06	730			YES	0.4948	675	NLEGDDTSLIHGKIP	BEEEEEEEEEEEEEB	Q8BG16	Q08469	NLEGDDASLIHGKIP	NLDGDDASLIHGKIP	Membrane {ECO:0000305}; Multi-pass membrane protein {ECO:0000305}.	0	TRANSMEM 70 90 Helical; Name=1. {ECO:0000255}.; TRANSMEM 98 117 Helical; Name=2. {ECO:0000255}.; TRANSMEM 142 162 Helical; Name=3. {ECO:0000255}.; TRANSMEM 226 244 Helical; Name=4. {ECO:0000255}.; TRANSMEM 253 270 Helical; Name=5. {ECO:0000255}.; TRANSMEM 306 323 Helical; Name=6. {ECO:0000255}.; TRANSMEM 335 356 Helical; Name=7. {ECO:0000255}.; TRANSMEM 453 472 Helical; Name=8. {ECO:0000255}.; TR…	TOPO_DOM 1 69 Cytoplasmic. {ECO:0000255}.; TOPO_DOM 163 225 Extracellular. {ECO:0000255}.; TOPO_DOM 357 452 Extracellular. {ECO:0000255}.; TOPO_DOM 643 730 Cytoplasmic. {ECO:0000255}.	NA
TMC2_HUMAN	Q8TDI7	Transmembrane channel-like protein 2 (Transmembrane cochlear-expressed protein 2)	102629	9.5	906	YES	0.424			552	TLFNYYNSSGWNESV	EBEEEEEEEEEEBEE	Q8R4P4	D4A3U8	TLFNYYNSSGGNESV	TLFNYYNSSGGNESV	Membrane {ECO:0000305}; Multi-pass membrane protein {ECO:0000305}.	0	TRANSMEM 264 284 Helical. {ECO:0000255}.; TRANSMEM 337 357 Helical. {ECO:0000255}.; TRANSMEM 432 452 Helical. {ECO:0000255}.; TRANSMEM 509 529 Helical. {ECO:0000255}.; TRANSMEM 694 714 Helical. {ECO:0000255}.; TRANSMEM 751 771 Helical. {ECO:0000255}.	TOPO_DOM 1 263 Cytoplasmic. {ECO:0000255}.; TOPO_DOM 285 336 Extracellular. {ECO:0000255}.; TOPO_DOM 358 431 Cytoplasmic. {ECO:0000255}.; TOPO_DOM 453 508 Extracellular. {ECO:0000255}.; TOPO_DOM 530 693 Cytoplasmic. {ECO:0000255}.; TOPO_DOM 715 750 Extracellular. {ECO:0000255}.; TOPO_DOM 772 906 Cytoplasmic. {ECO:0000255}.	NA
TRPA1_HUMAN	O75762	Transient receptor potential cation channel subfamily A member 1 (Ankyrin-like with transmembrane domains protein 1) (Transformation-sensitive protein p120)	127521	6.63	1119	YES	0.4801			1083	SETEDDDSHCSFQDR	BEBEEEEEEEEBEEB	Q8BLA8	Q6RI86	SETEDEDNHCSFQDR	SETEDEDNHCSFQDR	Membrane {ECO:0000305}; Multi-pass membrane protein {ECO:0000305}.	0	TRANSMEM 720 740 Helical; Name=1. {ECO:0000255}.; TRANSMEM 773 793 Helical; Name=2. {ECO:0000255}.; TRANSMEM 806 826 Helical; Name=3. {ECO:0000255}.; TRANSMEM 830 850 Helical; Name=4. {ECO:0000255}.; TRANSMEM 874 894 Helical; Name=5. {ECO:0000255}.; TRANSMEM 941 961 Helical; Name=6. {ECO:0000255}.	TOPO_DOM 1 719 Cytoplasmic. {ECO:0000255}.; TOPO_DOM 741 772 Extracellular. {ECO:0000255}.; TOPO_DOM 794 805 Cytoplasmic. {ECO:0000255}.; TOPO_DOM 827 829 Extracellular. {ECO:0000255}.; TOPO_DOM 851 873 Cytoplasmic. {ECO:0000255}.; TOPO_DOM 895 940 Extracellular. {ECO:0000255}.; TOPO_DOM 962 1119 Cytoplasmic. {ECO:0000255}.	NA
UNC80_HUMAN	Q8N2C7	Protein unc-80 homolog	363458	6.4	3258	YES	0.4795	YES	0.4866	2976	EEDEENDSISMPSVV	EEEEEEEEBEEEEEE	B8XCJ6	D3ZXX3	EEDEENDSVSMPSVV	EEDEENDSVSMPSVV	Membrane {ECO:0000305}; Multi-pass membrane protein {ECO:0000305}.	0	TRANSMEM 2268 2288 Helical. {ECO:0000255}.; TRANSMEM 2398 2418 Helical. {ECO:0000255}.; TRANSMEM 2785 2805 Helical. {ECO:0000255}.; TRANSMEM 2831 2851 Helical. {ECO:0000255}.	0	NA
ARMX3_HUMAN	Q9UH62	Armadillo repeat-containing X-linked protein 3 (ARM protein lost in epithelial cancers on chromosome X 3) (Protein ALEX3)	42508	8.6	379	YES	0.4064			116	ASPNSDDTVLSPQEL	EEEEEEEEBBEEEEE	Q8BHS6	Q5XID7	ASPNSDDTVLSPQEL	ASPNSDDTVLSPQEL	Membrane {ECO:0000305}; Single-pass membrane protein {ECO:0000305}.	0	TRANSMEM 7 29 Helical. {ECO:0000255}.	0	NA
GRM1B_HUMAN	Q3KR37	GRAM domain-containing protein 1B	85404	5.84	738	YES	0.399	YES	0.3863	244	PPDDDFNTMGYCEEI	EEEEEBEBBBBBEEE	Q80TI0	D3ZYJ5	PPDDDFNTMGYCEEI	PPDDDFNTMGYCEEI	Membrane {ECO:0000305}; Single-pass membrane protein {ECO:0000305}.	0	TRANSMEM 623 643 Helical. {ECO:0000255}.	0	NA
K0614_HUMAN	Q9Y4D8	Probable E3 ubiquitin-protein ligase HECTD4 (EC 6.3.2.-) (HECT domain-containing protein 4)	328002	5.93	3996	YES	0.4977			1876	NLSDSSSSSSSSPGQ	EEEEEEEEEEEEEEE	E9Q2E4	F1LZX5	DENEDSDSSLQGETL	DDNEDSDSSLQGETL	Membrane {ECO:0000305}; Single-pass membrane protein {ECO:0000305}.	0	TRANSMEM 282 302 Helical. {ECO:0000255}.	0	NA
VAS1L_HUMAN	Q52LC2	V-type proton ATPase subunit S1-like protein (Vacuolar proton pump subunit S1-like protein)	25322	9.6	224	YES	0.456			113	PSDTDDGSSLWEVTF	EEEEEEBBEBEEEEE	D3Z5W0	D3ZA00	SSSDDVTSLWEVTF	SSSDDVTSLWEVTF	Membrane {ECO:0000305}; Single-pass membrane protein {ECO:0000305}.	0	TRANSMEM 147 167 Helical. {ECO:0000255}.	0	NA
LRP10_HUMAN	Q7Z4F1	Low-density lipoprotein receptor-related protein 10 (LRP-10)	76189	5.3	713	YES	0.4671	YES	0.4496	520	TENPNDNSVLGNLRS	EEEEEEEEBBEEEEE	Q7TQH7	Q496Z8	TENPNDNSVLGNLRS	TENPNDNSVLGNLRS	Membrane {ECO:0000305}; Single-pass type I membrane protein {ECO:0000305}. Membrane, coated pit {ECO:0000250}.	0	TRANSMEM 441 461 Helical. {ECO:0000255}.	TOPO_DOM 17 440 Extracellular. {ECO:0000255}.; TOPO_DOM 462 713 Cytoplasmic. {ECO:0000255}.	NA
PICAL_HUMAN	Q13492	Phosphatidylinositol-binding clathrin assembly protein (Clathrin assembly lymphoid myeloid leukemia protein)	70767	7.7	652	YES	0.4214			542	LVSDDLDSSLANLVG	BEEEEEEEEEEEEEE	Q7M6Y3	O55012	LVSDDLDSSLANLVG	LVSDDLDSSLANLVG	Membrane, clathrin-coated pit. Golgi apparatus. Cytoplasmic vesicle, clathrin-coated vesicle. Nucleus. Note=Colocalized with clathrin in the Golgi area. Interaction with FAM64A may target PICALM to the nucleus in some cells.	0	0	0	NA
TF2H4_HUMAN	Q92759	General transcription factor IIH subunit 4 (Basic transcription factor 2 52 kDa subunit) (BTF2 p52) (General transcription factor IIH polypeptide 4) (TFIIH basal transcription factor complex p52 subunit)	52204	9.12	462	YES	0.4649			133	GKAWSDDTSQLGPDK	EBEEEEEEEEEEBEE	O70422	Q6MG20	GKAWSDDTSQLGPDK	GKAWSDDTSQLGPDK	Nucleus.	0	0	0	NA
GRK6_HUMAN	P43250	G protein-coupled receptor kinase 6 (EC 2.7.11.16) (G protein-coupled receptor kinase GRK6)			576			YES	0.4999			EEEBBEBBEEEEEEE	O70293	P97711	PFADYLDSIYFNRFL	PFADYLDSIYFNRFL	Membrane; Lipid-anchor.	0	0	0	NA
CAC1B_HUMAN	Q00975	Voltage-dependent N-type calcium channel subunit alpha-1B (Brain calcium channel III) (BIII) (Calcium channel, L type, alpha-1 polypeptide isoform 5) (Voltage-gated calcium channel subunit alpha Cav2.2)	262578	8.78	2339	YES	0.481			1788	PISNEDMTVHFTSTL	EEEEEEBEBBBEEEE	O55017	Q02294	PISNEDMTVHFTSTL	PISNEDMTVHFTSTL	Membrane; Multi-pass membrane protein.	0	TRANSMEM 96 114 Helical; Name=S1 of repeat I. {ECO:0000255}.; TRANSMEM 133 152 Helical; Name=S2 of repeat I. {ECO:0000255}.; TRANSMEM 164 183 Helical; Name=S3 of repeat I. {ECO:0000255}.; TRANSMEM 188 206 Helical; Name=S4 of repeat I. {ECO:0000255}.; TRANSMEM 226 245 Helical; Name=S5 of repeat I. {ECO:0000255}.; TRANSMEM 332 356 Helical; Name=S6 of repeat I. {ECO:0000255}.; TRANSMEM 483 501 Helic…	TOPO_DOM 1 95 Cytoplasmic. {ECO:0000255}.; TOPO_DOM 115 132 Extracellular. {ECO:0000255}.; TOPO_DOM 153 163 Cytoplasmic. {ECO:0000255}.; TOPO_DOM 184 187 Extracellular. {ECO:0000255}.; TOPO_DOM 207 225 Cytoplasmic. {ECO:0000255}.; TOPO_DOM 246 331 Extracellular. {ECO:0000255}.; TOPO_DOM 357 482 Cytoplasmic. {ECO:0000255}.; TOPO_DOM 502 516 Extracellular. {ECO:0000255}.; TOPO_DOM 537 544 Cytoplasm…	NA
CAC1I_HUMAN	Q9P0X4	Voltage-dependent T-type calcium channel subunit alpha-1I (Voltage-gated calcium channel subunit alpha Cav3.3) (Ca(v)3.3)	245134	6.09	2223	YES	0.4595			881	SYSDEDQSSSNIEEF	EEEEEEEEEEEBEEE	E9Q7P2	Q9Z0Y8	SYSDEDQSSSNLEEL	SYSDEDQSSSNLEEF	Membrane; Multi-pass membrane protein.	0	TRANSMEM 79 99 Helical; Name=S1 of repeat I. {ECO:0000255}.; TRANSMEM 121 141 Helical; Name=S2 of repeat I. {ECO:0000255}.; TRANSMEM 149 168 Helical; Name=S3 of repeat I. {ECO:0000255}.; TRANSMEM 174 191 Helical; Name=S4 of repeat I. {ECO:0000255}.; TRANSMEM 212 232 Helical; Name=S5 of repeat I. {ECO:0000255}.; TRANSMEM 378 398 Helical; Name=S6 of repeat I. {ECO:0000255}.; TRANSMEM 641 661 Helica…	TOPO_DOM 1 78 Cytoplasmic. {ECO:0000255}.; TOPO_DOM 100 120 Extracellular. {ECO:0000255}.; TOPO_DOM 142 148 Cytoplasmic. {ECO:0000255}.; TOPO_DOM 169 173 Extracellular. {ECO:0000255}.; TOPO_DOM 192 211 Cytoplasmic. {ECO:0000255}.; TOPO_DOM 233 377 Extracellular. {ECO:0000255}.; TOPO_DOM 399 640 Cytoplasmic. {ECO:0000255}.; TOPO_DOM 662 676 Extracellular. {ECO:0000255}.; TOPO_DOM 698 702 Cytoplasm…	NA
RHAG_HUMAN	Q02094	Ammonium transporter Rh type A (Erythrocyte membrane glycoprotein Rh50) (Erythrocyte plasma membrane 50 kDa glycoprotein) (Rh50A) (Rhesus blood group family type A glycoprotein) (Rh family type A glycoprotein) (Rh type A glycoprotein) (Rhesus blood group-associated ammonia channel) (Rhesus blood group-associated glycoprotein) (CD antigen CD241)	44204	6.35	409			YES	0.4899	400	DQNCYDDSVYWKVPK	BBEBEEEEEEEEEEB	Q9QUT0	Q7TNK7	DEYCYDDSVSWKVPK	DEYCFDDSVSWKVPK	Membrane; Multi-pass membrane protein.	0	TRANSMEM 3 23 Helical. {ECO:0000255}.; TRANSMEM 52 72 Helical. {ECO:0000255}.; TRANSMEM 80 100 Helical. {ECO:0000255}.; TRANSMEM 114 134 Helical. {ECO:0000255}.; TRANSMEM 143 163 Helical. {ECO:0000255}.; TRANSMEM 168 188 Helical. {ECO:0000255}.; TRANSMEM 209 229 Helical. {ECO:0000255}.; TRANSMEM 240 260 Helical. {ECO:0000255}.; TRANSMEM 269 291 Helical. {ECO:0000255}.; TRANSMEM 296 318 Helical. {…	TOPO_DOM 1 2 Cytoplasmic. {ECO:0000255}.; TOPO_DOM 24 51 Extracellular. {ECO:0000255}.; TOPO_DOM 73 79 Cytoplasmic. {ECO:0000255}.; TOPO_DOM 101 113 Extracellular. {ECO:0000255}.; TOPO_DOM 135 142 Cytoplasmic. {ECO:0000255}.; TOPO_DOM 164 167 Extracellular. {ECO:0000255}.; TOPO_DOM 189 208 Cytoplasmic. {ECO:0000255}.; TOPO_DOM 230 239 Extracellular. {ECO:0000255}.; TOPO_DOM 261 268 Cytoplasmic. {…	NA
SCN3A_HUMAN	Q9NY46	Sodium channel protein type 3 subunit alpha (Sodium channel protein brain III subunit alpha) (Sodium channel protein type III subunit alpha) (Voltage-gated sodium channel subtype III) (Voltage-gated sodium channel subunit alpha Nav1.3)	226286	5.6	2000			YES	0.4912	1092	IDENDYMSFINNPSL	BEEEEEEEEEEBEEB	A2ASI5	P08104	IDENDYMSFINNPSL	IDENDYMSFINNPSL	Membrane; Multi-pass membrane protein.	0	TRANSMEM 124 147 Helical; Name=S1 of repeat I. {ECO:0000255}.; TRANSMEM 156 175 Helical; Name=S2 of repeat I. {ECO:0000255}.; TRANSMEM 189 207 Helical; Name=S3 of repeat I. {ECO:0000255}.; TRANSMEM 214 233 Helical; Voltage-sensor; Name=S4 of repeat I. {ECO:0000255}.; TRANSMEM 249 273 Helical; Name=S5 of repeat I. {ECO:0000255}.; TRANSMEM 401 426 Helical; Name=S6 of repeat I. {ECO:0000255}.; TRANS…	TOPO_DOM 1 123 Cytoplasmic. {ECO:0000255}.; TOPO_DOM 148 155 Extracellular. {ECO:0000255}.; TOPO_DOM 176 188 Cytoplasmic. {ECO:0000255}.; TOPO_DOM 208 213 Extracellular. {ECO:0000255}.; TOPO_DOM 234 248 Cytoplasmic. {ECO:0000255}.; TOPO_DOM 274 400 Extracellular. {ECO:0000255}.; TOPO_DOM 427 754 Cytoplasmic. {ECO:0000255}.; TOPO_DOM 780 790 Extracellular. {ECO:0000255}.; TOPO_DOM 815 822 Cytoplas…	NA
MPP7_HUMAN	Q5T2T1	MAGUK p55 subfamily member 7	65537	6.65	576	YES	0.3134	YES	0.3534	36	VDSQEDLTFLWDMFG	EEEEEEBEBBBEBBE	G5E8S8	Q5U2Y3	VDSQEDLTFLWDVFG	VDSQEDLTFLWDMFG	Membrane; Peripheral membrane protein. Cell junction, tight junction. Cell junction, adherens junction.	0	0	0	NA
ADA30_HUMAN	Q9UKF2	Disintegrin and metalloproteinase domain-containing protein 30 (ADAM 30) (EC 3.4.24.-)	88966	7.84	790	YES	0.4937			475	EYCDGNSSSCPNDVY	EEBEEEEEEBEEEEE	Q811Q3	D3ZIP6	EYCDGTSGVCPDDSY	EYCDGLSGFCPKDYY	Membrane; Single-pass type I membrane protein.	0	TRANSMEM 688 708 Helical. {ECO:0000255}.	TOPO_DOM 199 687 Extracellular. {ECO:0000255}.; TOPO_DOM 709 790 Cytoplasmic. {ECO:0000255}.	NA
TOX2_HUMAN	Q96NM4	TOX high mobility group box family member 2 (Granulosa cell HMG box protein 1) (GCX-1)	51612	6.23	488	YES	0.453			465	SSGDWDSSYPSGECG	EEEEEEEEEEEBEEE	A2A472	Q76IQ7	DWDGSYPSGERG	DWDGSYPSGERG	Nucleus {ECO:0000255|PROSITE-ProRule:PRU00267}.	0	0	0	NA
JAG1_HUMAN	P78504	Protein jagged-1 (Jagged1) (hJ1) (CD antigen CD339)	133804	5.7	1218	YES	0.4705			1111	HSASEDNTTNNVREQ	EEEEEEEEEEEEEEE	Q9QXX0	Q63722	HSAPEDNTTNNVREQ	HSAPEDNTTNNVREQ	Membrane; Single-pass type I membrane protein.	0	TRANSMEM 1068 1093 Helical. {ECO:0000255}.	TOPO_DOM 34 1067 Extracellular. {ECO:0000255}.; TOPO_DOM 1094 1218 Cytoplasmic. {ECO:0000255}.	NA
KKCC2_HUMAN	Q96RR4	Calcium/calmodulin-dependent protein kinase kinase 2 (CaM-KK 2) (CaM-kinase kinase 2) (CaMKK 2) (EC 2.7.11.17) (Calcium/calmodulin-dependent protein kinase kinase beta) (CaM-KK beta) (CaM-kinase kinase beta) (CaMKK beta)	64740	6.25	588			YES	0.4981	189	AYNENDNTYYAMKVL	BBBBBEEEEEEEEEE	Q8C078	O88831	AYNENDNTYYAMKVL	AYNENDNTYYAMKVL	Nucleus {ECO:0000250}. Cytoplasm {ECO:0000269|PubMed:21957496}. Cell projection {ECO:0000269|PubMed:21957496}. Note=Predominantly nuclear in unstimulated cells (By similarity). Found in the cytoplasm and neurites after forskolin induction. {ECO:0000250}.	0	0	0	NA
UBX2B_HUMAN	Q14CS0	UBX domain-containing protein 2B (NSFL1 cofactor p37) (p97 cofactor p37)	37074	5.49	331	YES	0.4918	YES	0.4752	242	SPEEEDKSILNAVVL	EEEEEEEEBBEEEEE	Q0KL01	P0C627	SPEEEDKSILNAAVL	SPEEEDKSILNAAVL	Nucleus {ECO:0000250}. Cytoplasm, cytosol {ECO:0000250}. Endoplasmic reticulum {ECO:0000250}. Golgi apparatus {ECO:0000250}.	0	0	0	NA
GLI2_HUMAN	P10070	Zinc finger protein GLI2 (GLI family zinc finger protein 2) (Tax helper protein)	167843	6.9	1586	YES	0.4427			1522	IMDDGDHSSLFSGAL	EEEEEEBEEBBEEEE	Q0VGT2	F1M2B7	IMDDGDHSSLFSGAL	IMDDGDHSSLFSGAL	Nucleus {ECO:0000250|UniProtKB:Q0VGT2}. Cytoplasm {ECO:0000250|UniProtKB:Q0VGT2}. Note=In keratinocytes, it is sequestered in the cytoplasm by SUFU. In the absence of SUFU, it translocates to the nucleus. {ECO:0000250|UniProtKB:Q0VGT2}.; Isoform 1: Nucleus {ECO:0000269|PubMed:9557682}.; Isoform 2: Nucleus {ECO:0000269|PubMed:9557682}.	0	0	0	NA
ERG_HUMAN	P11308	Transcriptional regulator ERG (Transforming protein ERG)	54625	7.01	486	YES	0.4722			334	LLSDSSNSSCITWEG	EEEEEEEEEBBEBEE	P81270	D4A3D6	LLSDSSNSNCITWEG	LLSDSSNSNCITWEG	Nucleus {ECO:0000255|PROSITE-ProRule:PRU00237, ECO:0000269|PubMed:17289661}. Cytoplasm {ECO:0000269|PubMed:17289661}. Note=Localized in cytoplasmic mRNP granules containing untranslated mRNAs.	0	0	0	NA
API5_HUMAN	Q9BZZ5	Apoptosis inhibitor 5 (API-5) (Antiapoptosis clone 11 protein) (AAC-11) (Cell migration-inducing gene 8 protein) (Fibroblast growth factor 2-interacting factor) (FIF) (Protein XAGL)	57560	5.84	524	YES	0.437			461	KRASEDTTSGSPPKK	EEEEEEEEEEEEEEE	O35841	B1WC49	KRTSEDTSSGSPPKK	KRTSEDTSSGSPPKK	Nucleus {ECO:0000269|PubMed:11075807}. Cytoplasm {ECO:0000269|PubMed:11075807}. Note=Mainly nuclear. Can also be cytoplasmic.; Isoform 3: Cytoplasm.	0	0	0	0.4
TTC3_HUMAN	P53804	E3 ubiquitin-protein ligase TTC3 (EC 6.3.2.-) (Protein DCRR1) (RING finger protein 105) (TPR repeat protein D) (Tetratricopeptide repeat protein 3) (TPR repeat protein 3)	229940	7.63	2025	YES	0.4991			857	VLSTEDYTTCFSSRN	BBEEEEEEEEEEEBE	O88196	D3ZSP7	VLSTEDYTTCFSSKN	VLSTEDYTTCFSSKN	Nucleus {ECO:0000269|PubMed:20059950}.	0	0	0	NA
HSFY1_HUMAN	Q96LI6	Heat shock transcription factor, Y-linked (Heat shock transcription factor 2-like protein) (HSF2-like)	45117	6.68	401	YES	0.4867			95	VESDQFKSISWDENG	EBEEEEEEEEEEEEE	Q80Y37	Q5XIQ7	VGSDKFKSIWWDEDG	VGSDKFKSIWWDEDG	Nucleus {ECO:0000269|PubMed:15044259}. Cytoplasm {ECO:0000269|PubMed:15044259}.	0	0	0	NA
CHD4_HUMAN	Q14839	Chromodomain-helicase-DNA-binding protein 4 (CHD-4) (EC 3.6.4.12) (ATP-dependent helicase CHD4) (Mi-2 autoantigen 218 kDa protein) (Mi2-beta)	217985	5.62	1912	YES	0.4986			1245	NKEGEDSSVIHYDDK	EEEEEEEEBBBBEEE	Q6PDQ2	E9PU01	CPSSYHIHCLNPPL	CPSSYHIHCLNPPL	Nucleus {ECO:0000269|PubMed:17626165}. Cytoplasm, cytoskeleton, microtubule organizing center, centrosome {ECO:0000269|PubMed:17626165}. Note=Associates with centrosomes in interphase.	0	0	0	NA
SRTD2_HUMAN	Q14140	SERTA domain-containing protein 2 (Transcriptional regulator interacting with the PHD-bromodomain 2) (TRIP-Br2)	33877	4.42	314	YES	0.2679	YES	0.2927	142	LLEDDDDTFCTSQAM	EEEEEEEEBBEEEEE	Q9JJG5	F7F8X3	LLEDDNDDTFCTLQAV	LLEGDDDTFCTLQAV	Nucleus {ECO:0000269|PubMed:18316374}. Cytoplasm {ECO:0000269|PubMed:18316374}. Note=Exported out of the nucleus via its NES in a XPO1-dependent manner. Once in the cytoplasm, is degraded by the proteasome.	0	0	0	NA
PLCB1_HUMAN	Q9NQ66	1-phosphatidylinositol 4,5-bisphosphate phosphodiesterase beta-1 (EC 3.1.4.11) (PLC-154) (Phosphoinositide phospholipase C-beta-1) (Phospholipase C-I) (PLC-I) (Phospholipase C-beta-1) (PLC-beta-1)	138570	5.9	1216	YES	0.4018	YES	0.4446	36	VKWDDDSTIVTPIIL	EEBEEEEEBBEBBEE	Q9Z1B3	P10687	VKWDDDSTIVTPIIL	VKWDDDSTIVTPIIL	Nucleus membrane {ECO:0000250}. Cytoplasm {ECO:0000250}. Note=Colocalizes with the adrenergic receptors, ADREN1A and ADREN1B, at the nuclear membrane of cardiac myocytes. {ECO:0000250}.	0	0	0	NA
PDCD6_HUMAN	O75340	Programmed cell death protein 6 (Apoptosis-linked gene 2 protein) (Probable calcium-binding protein ALG-2)	21866	5.16	191	YES	0.4586	YES	0.44	26	GAALPDQSFLWNVFQ	EEEBEEEEBBBEBBE	P12815	G3V7W1	GAALPDQSFLWNVFQ	GAALPDQSFLWNVFQ	Nucleus membrane; Peripheral membrane protein. Endoplasmic reticulum membrane; Peripheral membrane protein. Nucleus. Endosome. Note=Interaction with RBM22 induces relocalization from the cytoplasm to the nucleus. Translocated from the cytoplasm to the nucleus after heat shock cell treatment. Accumulates in cytoplasmic vesicle-like organelles after heat shock treatment, which may represent stress …	0	0	0	NA
WDFY3_HUMAN	Q8IZQ1	WD repeat and FYVE domain-containing protein 3 (Autophagy-linked FYVE protein) (Alfy)	395324	6.3	3526			YES	0.4843	918	ALADEDHSLHPPLQR	EEEEEBEEEEEEEEE	Q6VNB8	D4A7D8	ALADEDHSLHPPLQR	ALADEDHSLHPPLQR	Nucleus membrane. Cytoplasm. Nucleus, PML body. Membrane; Peripheral membrane protein; Cytoplasmic side. Note=Colocalizes with autophagic structures in starved cells. Shuttles between nucleus and cytoplasm; translocation from the nucleus to cytoplasmic polyubiquitin-containing bodies upon cellular stress is dependent on SQSTM1.	0	0	0	NA
SYNE1_HUMAN	Q8NF91	Nesprin-1 (Enaptin) (Myocyte nuclear envelope protein 1) (Myne-1) (Nuclear envelope spectrin repeat protein 1) (Synaptic nuclear envelope protein 1) (Syne-1)	1010940	5.38	8797	YES	0.4155			8680	SSADELDTSGSVSPT	EEEEEEEEEEBBEEB	Q6ZWR6	D3ZEA8	SSADELDTSGSVSPT	SSADEVDTSGSVSPT	Nucleus outer membrane {ECO:0000305}; Single-pass type IV membrane protein {ECO:0000305}; Cytoplasmic side {ECO:0000305}. Nucleus. Nucleus envelope. Cytoplasm, cytoskeleton. Cytoplasm, myofibril, sarcomere. Note=The largest part of the protein is cytoplasmic, while its C-terminal part is associated with the nuclear envelope, most probably the outer nuclear membrane. In skeletal and smooth muscles…	0	TRANSMEM 8747 8767 Helical; Anchor for type IV membrane protein. {ECO:0000255|PROSITE-ProRule:PRU00385}.	TOPO_DOM 1 8746 Cytoplasmic. {ECO:0000255|PROSITE-ProRule:PRU00385}.; TOPO_DOM 8768 8797 Perinuclear space. {ECO:0000255|PROSITE-ProRule:PRU00385}.	NA
ZMIZ1_HUMAN	Q9ULJ6	Zinc finger MIZ domain-containing protein 1 (PIAS-like protein Zimp10) (Retinoic acid-induced protein 17)	115518	7.09	1067	YES	0.4739			887	GTNSNDYSSQGNNYQ	EEEBEEEEEEEEEEE	Q6P1E1	D4AE97	TSSNDYSSQGNNYQ	TSSNDYSSQGSNYQ	Nucleus speckle {ECO:0000269|PubMed:14609956}. Cytoplasm {ECO:0000269|PubMed:14609956}.	0	0	0	NA
RCC2_HUMAN	Q9P258	Protein RCC2 (RCC1-like protein TD-60) (Telophase disk protein of 60 kDa)	56107	9.02	522	YES	0.3511	YES	0.3994	450	IVAADESTISWGPSP	EEEEEEEEBEBEEEE	Q8BK67	F1LVV4	IVAADESTISWGPSP	IVAADESTISWGPSP	Nucleus, nucleolus. Chromosome, centromere. Cytoplasm, cytoskeleton, spindle. Note=Appears in the nucleus at G2, then concentrates at the inner centromere region of chromosomes during prophase. Redistributes to the midzone of the mitotic spindle during anaphase. Here, the protein covers the entire equatorial diameter from cortex to cortex.	0	0	0	NA
PELP1_HUMAN	Q8IZL8	Proline-, glutamic acid- and leucine-rich protein 1 (Modulator of non-genomic activity of estrogen receptor) (Transcription factor HMX3)	119596	4.29	1130	YES	0.4585			787	LESDSDDSVVIVPEG	BBBEEEEEEEBEBEE	Q9DBD5	Q56B11	LESDSDDSVVIVPEG	LESDSDDSVVIVPEG	Nucleus, nucleoplasm {ECO:0000250}. Nucleus. Cytoplasm. Note=Mainly found in the nucleoplasm, with low levels detected in the cytoplasm (By similarity). Also found associated with the plasma membrane. Mainly in cytoplasm in a subset of breast tumors. Localization is widely deregulated in endometrial cancers with predominantly cytoplasm localization in high-grade endometrial tumors. {ECO:0000250}.	0	0	0	NA
GEMI5_HUMAN	Q8TEQ6	Gem-associated protein 5 (Gemin5)	168590	6.14	1508	YES	0.4562	YES	0.4393	200	GHDDEIHSIAWCPLP	EEEEEBBEBBBBEBE	Q8BX17	D3ZGD0	GHDDEIHSIAWCPL	GHDDEIHSIAWCPL	Nucleus, nucleoplasm {ECO:0000269|PubMed:11714716}. Nucleus, gem {ECO:0000269|PubMed:11714716}. Cytoplasm {ECO:0000269|PubMed:11714716}. Note=Found both in the nucleoplasm and in nuclear bodies called gems (Gemini of Cajal bodies) that are often in proximity to Cajal (coiled) bodies. Also found in the cytoplasm.	0	0	0	NA
UTP15_HUMAN	Q8TED0	U3 small nucleolar RNA-associated protein 15 homolog	58384	9.18	518			YES	0.4983	303	ALAHEDETIVVGMTN	EEEEBBBBBBEEEEE	Q8C7V3	A2RRU3	ALSHQDETIVVGMTN	ALSHQDETVVVGMTN	Nucleus, nucleolus {ECO:0000269|PubMed:12429849}.	0	0	0	NA
UTP20_HUMAN	O75691	Small subunit processome component 20 homolog (Down-regulated in metastasis protein) (Novel nucleolar protein 73) (NNP73) (Protein Key-1A6)	318469	7.07	2785	YES	0.4903			359	LQVASLSTSCWETLL	EEBEEEBBEEEEEEE	E9QK83	F1LXT3	LQTASLSTSCRKTLL	LQTAHLSTSCRKTLL	Nucleus, nucleolus {ECO:0000269|PubMed:11790298, ECO:0000269|PubMed:12429849, ECO:0000269|PubMed:16458307}. Note=Colocalizes with NCL in the nucleolus.	0	0	0	NA
PHAX_HUMAN	Q9H814	Phosphorylated adapter RNA export protein (RNA U small nuclear RNA export adapter protein)	44396	5.27	394	YES	0.4359	YES	0.4819	77	FSDSDDDSCLWKRKR	EEEEEEEEBBBEEEE	Q9JJT9	Q63068	DSDDDCSLWKRKR	DSDDDCSLWKRKR	Nucleus, nucleoplasm. Nucleus, Cajal body. Cytoplasm. Note=Located in the nucleoplasm and Cajal bodies. Shuttles between the nucleus and the cytoplasm. Shuttles between the nucleoplasm and Cajal bodies.	0	0	0	NA
TOPB1_HUMAN	Q92547	DNA topoisomerase 2-binding protein 1 (DNA topoisomerase II-beta-binding protein 1) (TopBP1) (DNA topoisomerase II-binding protein 1)	170710	6.47	1522	YES	0.4977			535	SLQEENQSSVSHCVP	EEEEEEEEEEBEEEB	Q6ZQF0	D3ZRG0	SVQEENKSSVSHCI	SVQEENKSSVSHCL	Nucleus. Cytoplasm, cytoskeleton, microtubule organizing center, centrosome. Cytoplasm, cytoskeleton, spindle pole. Chromosome. Note=Detected on unpaired autosomes in meiotic prophase cells. Detected on X and Y chromosomes during later stages of prophase. Colocalizes with ATR and H2AFX at unsynapsed chromosome cores during prophase (By similarity). Has a uniform nuclear distribution during G phas…	0	0	0	NA
ATN1_HUMAN	P54259	Atrophin-1 (Dentatorubral-pallidoluysian atrophy protein)	124840	9.01	1190	YES	0.4232			148	VENDSDSSSGLSQGP	EEEEEEEEEEEEEEE	O35126	P54258	VENDSDSSSGLSQGP	VENDSDSSSGLSQGP	Nucleus. Cytoplasm, perinuclear region. Cell junction {ECO:0000250}. Note=Shuttles between nucleus and cytoplasm. Colocalizes with FAT1 in the perinuclear area, at cell-cell junctions and leading edges of cells (By similarity). Colocalizes with MTG8 in discrete nuclear dots. Proteolytic fragment F1 appears to remain in nucleus. Fragment F2 is exported into the cytoplasm. Fragment F2 from mutant s…	0	0	0	NA
ZBED4_HUMAN	O75132	Zinc finger BED domain-containing protein 4	130331	6.38	1171	YES	0.4934			201	ADAGDLSTILSPIKL	EEBEEBBEEEEEEEE	Q80WQ9	D3ZUV0	ADVGDLSTVLSPVRL	ADVGDLSTMLSPVRL	Nucleus. Cytoplasm.	0	0	0	NA
GLI3_HUMAN	P10071	Transcriptional activator GLI3 (GLI3 form of 190 kDa) (GLI3-190) (GLI3 full length protein) (GLI3FL) [Cleaved into: Transcriptional repressor GLI3R (GLI3 C-terminally truncated form) (GLI3 form of 83 kDa) (GLI3-83)]	169910	7.02	1580	YES	0.4143			1516	IIDDGDHSSLMSGAL	EEEEEEBEEBEEEEE	Q61602	F1M9H1	IIDDGDHTSLMSGAL	IIDDGDHTSLMSGAL	Nucleus. Cytoplasm. Cell projection, cilium. Note=GLI3FL is localized predominantly in the cytoplasm while GLI3R resides mainly in the nucleus. Ciliary accumulation requires the presence of KIF7 and SMO. Translocation to the nucleus is promoted by interaction with ZIC1.	0	0	0	NA
DHX36_HUMAN	Q9H2U1	ATP-dependent RNA helicase DHX36 (EC 3.6.4.12) (EC 3.6.4.13) (DEAH box protein 36) (G4-resolvase 1) (G4R1) (MLE-like protein 1) (RNA helicase associated with AU-rich element ARE)	114805	7.57	1008	YES	0.4745			326	LQSDPYLSSVSHIVL	EEEEEEBEEBEEEEE	Q8VHK9	D4A2Z8	LQSDSRLSSVSHIVL	LQSDSRLSSVSHIVL	Nucleus. Cytoplasm. Chromosome, telomere {ECO:0000305}. Note=Isoform 1 preferentially localized to the nucleus and isoform 2 localized to the cytoplasm. However, partitioning of cellular localization between the nucleus and cytoplasm is not exclusive, as isoform 1 was also detected in the cytoplasm. Both isoforms were excluded from nucleoli. Localizes to cytoplasmic stress granules.	0	0	0	NA
TF65_HUMAN	Q04206	Transcription factor p65 (Nuclear factor NF-kappa-B p65 subunit) (Nuclear factor of kappa light polypeptide gene enhancer in B-cells 3)	60216	5.46	551	YES	0.4978			535	LSGDEDFSSIADMDF	BEEEEEEEEEEEEEE	Q04207	Q7TQN4	LSGDEDFSSIADMDF	LSGDEDFSSIADMDF	Nucleus. Cytoplasm. Note=Colocalized with DDX1 in the nucleus upon TNF-alpha induction (By similarity). Nuclear, but also found in the cytoplasm in an inactive form complexed to an inhibitor (I-kappa-B). Colocalizes with GFI1 in the nucleus after LPS stimulation. {ECO:0000250}.	0	0	0	NA
TUT4_HUMAN	Q5TAX3	Terminal uridylyltransferase 4 (TUTase 4) (EC 2.7.7.52) (Zinc finger CCHC domain-containing protein 11)	185213	8.3	1644	YES	0.469			798	ADHGQDSSSLSTSKS	BEEEEEEEBEEBEEE	B2RX14	F1M466	ANHGQDSSSLSTA	ADHGQDSSSLST	Nucleus. Cytoplasm. Note=Translocates into the cytoplasm following treatment of the cell with LPS.	0	0	0	NA
WDR82_HUMAN	Q6UXN9	WD repeat-containing protein 82 (Protein TMEM113) (Swd2)	35087	7.59	313	YES	0.4483			44	ISSSDDDSIVLYDCQ	EEEEEBBBBEBEEEE	Q8BFQ4	M0R6L7	ISSSDDDSIVLYDCQ	ISSSDDDSIVLYDCQ	Nucleus {ECO:0000269|PubMed:16253997, ECO:0000269|PubMed:17355966, ECO:0000269|PubMed:20516061}. Note=Associates with chromatin.	0	0	0	NA
UBP7_HUMAN	Q93009	Ubiquitin carboxyl-terminal hydrolase 7 (EC 3.4.19.12) (Deubiquitinating enzyme 7) (Herpesvirus-associated ubiquitin-specific protease) (Ubiquitin thioesterase 7) (Ubiquitin-specific-processing protease 7)	128293	5.33	1102	YES	0.3653			128	CNAESDSTSWSCHAQ	BEBEEEEEEEEEEEE	E9PXY8	Q4VSI4	CNAESDSTSWSCHAQ	CNAESDSTSWSCHAQ	Nucleus. Cytoplasm. Nucleus, PML body. Note=Present in a minority of ND10 nuclear bodies. Association with ICP0/VMW110 at early times of infection leads to an increased proportion of USP7-containing ND10. Colocalizes with ATXN1 in the nucleus. Colocalized with DAXX in speckled structures. Colocalized with PML and PTEN in promyelocytic leukemia protein (PML) nuclear bodies.	0	0	0	NA
UBP7_HUMAN	Q93009	Ubiquitin carboxyl-terminal hydrolase 7 (EC 3.4.19.12) (Deubiquitinating enzyme 7) (Herpesvirus-associated ubiquitin-specific protease) (Ubiquitin thioesterase 7) (Ubiquitin-specific-processing protease 7)	128293	5.33	1102	YES	0.4642			127	QCNAESDSTSWSCHA	EBEBEEEEEEEEEEE	E9PXY8	Q4VSI4	CNAESDSTSWSCHAQ	CNAESDSTSWSCHAQ	Nucleus. Cytoplasm. Nucleus, PML body. Note=Present in a minority of ND10 nuclear bodies. Association with ICP0/VMW110 at early times of infection leads to an increased proportion of USP7-containing ND10. Colocalizes with ATXN1 in the nucleus. Colocalized with DAXX in speckled structures. Colocalized with PML and PTEN in promyelocytic leukemia protein (PML) nuclear bodies.	0	0	0	NA
HDAC6_HUMAN	Q9UBN7	Histone deacetylase 6 (HD6) (EC 3.5.1.98)	131405	5.14	1215	YES	0.492	YES	0.4733	665	HMFEDDPSVLYVSLH	EEBEEEBEBBBBBBE	Q9Z2V5	D3ZVD8	HIFEDDPSVLYVSLH	FIFDQDPSVLYFSIH	Nucleus. Cytoplasm. Perikaryon {ECO:0000250}. Cell projection, dendrite {ECO:0000250}. Cell projection, axon {ECO:0000250}. Note=It is mainly cytoplasmic, where it is associated with microtubules.	0	0	0	NA
Z280A_HUMAN	P59817	Zinc finger protein 280A (3'OY11.1) (Suppressor of hairy wing homolog 1) (Zinc finger protein 636)	60825	9.03	542	YES	0.4776			334	NDSWEDHTTCQHCHR	BEEEEEBEEEEEEEE	Q505F4	D3ZNU4	DAWESHTTCLRCHR	DEAWESHTTCLRCHR	Nucleus {ECO:0000305}.	0	0	0	NA
TPR_HUMAN	P12270	Nucleoprotein TPR (Megator) (NPC-associated intranuclear protein) (Translocated promoter region protein)	267205	4.97	2363			YES	0.4878	1979	DDDDEDDTGMGDEGE	EEEEEEBBBBBEEEE	F6ZDS4	F1MA98	DDDEEDDTGMDDEGE	DDDEEDDTGMGDEGE	Nucleus. Nucleus membrane; Peripheral membrane protein; Nucleoplasmic side. Nucleus envelope. Nucleus, nuclear pore complex. Cytoplasm. Cytoplasm, cytoskeleton, spindle. Chromosome, centromere, kinetochore. Nucleus membrane; Peripheral membrane protein; Cytoplasmic side. Note=Detected as discrete intranuclear foci with IFI204 (By similarity). In interphase, localizes to the nucleoplasmic side of …	0	0	0	NA
TPR_HUMAN	P12270	Nucleoprotein TPR (Megator) (NPC-associated intranuclear protein) (Translocated promoter region protein)	267205	4.97	2363	YES	0.4843			2133	FFDDEDRTVPSTPTL	EEEEEEEEBEEEEEE	F6ZDS4	F1MA98	FFDDEDRTVPSTPTL	FFDDEDRTVPSTPTL	Nucleus. Nucleus membrane; Peripheral membrane protein; Nucleoplasmic side. Nucleus envelope. Nucleus, nuclear pore complex. Cytoplasm. Cytoplasm, cytoskeleton, spindle. Chromosome, centromere, kinetochore. Nucleus membrane; Peripheral membrane protein; Cytoplasmic side. Note=Detected as discrete intranuclear foci with IFI204 (By similarity). In interphase, localizes to the nucleoplasmic side of …	0	0	0	NA
ZF106_HUMAN	Q9H2Y7	Zinc finger protein 106 (Zfp-106) (Zinc finger protein 474)	208929	6.73	1883	YES	0.3556	YES	0.3433	260	NCQMEDMTMLWNKKS	EBEEEEBBBBBEEEE	O88466	M0RCC0	NYQMEDMTKMWNKKS	NYQMEDVTKMWSKKS	Nucleus, nucleolus {ECO:0000250}.	0	0	0	NA
CA009_HUMAN	Q9UBS9	SUN domain-containing ossification factor (Membrane protein CH1) (Protein osteopotentia homolog) (SUN-like protein 1)	139391	4.93	1254	YES	0.4596			605	SGEQEDESSPWFESE	EEEEEEEEEEBBEEE	Q8C341	Q710E6	SGEQEDESSSWFESE	SGEQEDESSSWFESE	Rough endoplasmic reticulum membrane {ECO:0000250}; Single-pass type I membrane protein {ECO:0000250}.	0	TRANSMEM 1011 1031 Helical. {ECO:0000255}.	0	NA
RYR2_HUMAN	Q92736	Ryanodine receptor 2 (RYR-2) (RyR2) (hRYR-2) (Cardiac muscle ryanodine receptor) (Cardiac muscle ryanodine receptor-calcium release channel) (Type 2 ryanodine receptor)	564781	5.87	4967	YES	0.3627	YES	0.3489	2379	TEEEEDDTIHMGNAI	EEEEEEEBBBEEEEE	E9Q401	B0LPN4	EEEEDDTIHMGNAI	EEEEDDTIHMGNAI	Sarcoplasmic reticulum membrane {ECO:0000269|PubMed:10830164}; Multi-pass membrane protein {ECO:0000269|PubMed:10830164}. Membrane {ECO:0000305|PubMed:10830164}; Multi-pass membrane protein {ECO:0000305|PubMed:10830164}. Note=The number of predicted transmembrane domains varies between orthologs, but both N-terminus and C-terminus seem to be cytoplasmic. {ECO:0000250}.	INTRAMEM 4820 4829 Pore-forming. {ECO:0000250}.	TRANSMEM 4282 4302 Helical. {ECO:0000255}.; TRANSMEM 4504 4524 Helical. {ECO:0000255}.; TRANSMEM 4580 4600 Helical. {ECO:0000255}.; TRANSMEM 4730 4750 Helical. {ECO:0000255}.; TRANSMEM 4769 4789 Helical. {ECO:0000255}.; TRANSMEM 4850 4870 Helical. {ECO:0000255}.	TOPO_DOM 1 4281 Cytoplasmic. {ECO:0000255}.; TOPO_DOM 4871 4967 Cytoplasmic. {ECO:0000255}.	NA
ZMYM2_HUMAN	Q9UBW7	Zinc finger MYM-type protein 2 (Fused in myeloproliferative disorders protein) (Rearranged in atypical myeloproliferative disorder protein) (Zinc finger protein 198)	154919	5.95	1377	YES	0.4785			1064	HDDSSDNSECSFPFK	EEEEEEBEBEBEEEE	Q9CU65	D4A3R6	HDDSSDNSECSFPFK	HDDSSDNSECSFPFK	Nucleus {ECO:0000305}.	0	0	0	NA
ZN238_HUMAN	Q99592	Zinc finger and BTB domain-containing protein 18 (58 kDa repressor protein) (Transcriptional repressor RP58) (Translin-associated zinc finger protein 1) (TAZ-1) (Zinc finger protein 238) (Zinc finger protein C2H2-171)	58353	5.41	522	YES	0.489			135	TKKEEDASSCSDKVE	EEEEEEBEEEEEEEE	Q9WUK6	Q9JKY3	TKKEEDASSCSDKVE	TKKEEDASSCSDKVE	Nucleus. Note=Associates with condensed chromatin.	0	0	0	NA
ZN295_HUMAN	Q9ULJ3	Zinc finger and BTB domain-containing protein 21 (Zinc finger protein 295)	118921	8.61	1066	YES	0.4916			861	VNFDSEDSSCLPEDL	EEEEEEBEEEEEEEE	E9Q444	D3ZVF2	VNFDSEDSSCLPEDL	VNFDSEDSSCLPEDL	Nucleus {ECO:0000269|PubMed:15629158}. Note=Colocalizes with ZBTB14 in nucleus in HEK293 cells.	0	0	0	NA
ZN410_HUMAN	Q86VK4	Zinc finger protein 410 (Another partner for ARF 1) (Zinc finger protein APA-1)	52120	5.86	478	YES	0.482			161	SSESTDSSIPWFLRV	EEEEEBEBBBEEEEE	Q8BKX7	B4F792	SAESTDSSIPWFLRV	SAESTDSNIPWFLRV	Nucleus {ECO:0000305}.	0	0	0	NA
ZN451_HUMAN	Q9Y4E5	Zinc finger protein 451 (Coactivator for steroid receptors)	121524	6.3	1061	YES	0.4795			57	SSDDEEPSTSYTDEN	EEEBEEEBEEEEEEE	Q8C0P7	G3V7N7	SSDDEEPSTSHSDEN	SSDDEEPSTSHSDEN	Nucleus {ECO:0000305}.	0	0	0	NA

## Sheet: cytoplasmic-only list
ID	Entry	Protein Name	MW	pI	Protein length	Full_motif	Full_motif score	No_positive	No_positive score	Position	Sequence	Netsurp_prediction	Mouse_othlog	Rat_ortholog	Mouse ortholog sequence	Rat ortholog sequence	Subcellular location	Intramembrane range	Transmembrane	Topological domain	Tpl2 [D270A]/WT (log 2 ratio)
ADPRM_HUMAN	Q3LIE5	Manganese-dependent ADP-ribose/CDP-alcohol diphosphatase (EC 3.6.1.13) (EC 3.6.1.16) (EC 3.6.1.53) (ADPRibase-Mn) (CDP-choline phosphohydrolase)	39528	5.31	342	YES	0.4975	YES	0.4809	169	LLDAYDLSVLGVDQS	EEEEEEBEBBEEEEE	Q99KS6	Q5M886	LLDSYDLSVLGIDPS	LLDSYDLSVLGIDQ	0	0	0	0	NA
ALPK2_HUMAN	Q86TB3	Alpha-protein kinase 2 (EC 2.7.11.-) (Heart alpha-protein kinase)	236973	5.14	2170	YES	0.388	YES	0.4489	1818	AEIHEDSTICWTKDS	EEEEEEEEBBBEEEE	Q91ZB0	F1LTG2	SEIHEDSTVCWTKDS	SEIHEDSTVCWTKDS	0	0	0	0	NA
ANKR5_HUMAN	Q9NU02	Ankyrin repeat and EF-hand domain-containing protein 1 (Ankyrin repeat domain-containing protein 5)	86692	8.51	776	YES	0.473			682	KKEEELLSSIYGVPT	EEEEEBBEEBEEEEE	Q9D2J7	D4A9E7	KKEEETLSSIYTVP	KKEEGTLSSIYTVP	0	0	0	0	NA
ARL16_HUMAN	Q0P5N6	ADP-ribosylation factor-like protein 16	20941	8.57	197	YES	0.4889			111	VMDASDPTQLSASCV	EEEEEEEEEBEEEEE	B1ATY8	M0R4K4	MMDASNPTQLSASCM	MMDASNPTQLSASCM	0	0	0	0	NA
ATBD4_HUMAN	Q7L8W6	Diphthine--ammonia ligase (EC 6.3.1.14) (ATP-binding domain-containing protein 4) (Diphthamide synthase) (Diphthamide synthetase) (Protein DPH6 homolog)	30364	5.34	267	YES	0.4728			47	VGSDELDSYMYQTVG	EEEEEBBEBBBEEEE	Q9CQ28	Q5M9F5	VESDELDSYMYQTVG	VESDELDSYMYQTVG	0	0	0	0	NA
BIRC1_HUMAN	Q13075	Baculoviral IAP repeat-containing protein 1 (Neuronal apoptosis inhibitory protein)	159583	5.68	1403	YES	0.2969	YES	0.2856	724	VDEDEDLTMCLMSKF	EEEEEEBBBBBBEEE	Q8CGT2	D3ZEZ4	VDEDEKLTTLLMSKF	VDEDEELSTCLMSKF	0	0	0	0	NA
BRWD3_HUMAN	Q6RI45	Bromodomain and WD repeat-containing protein 3	203674	8.02	1802	YES	0.386	YES	0.4507	1735	IADDEFDTMFSGRFS	EEEEEBEEBBEEEBE	A2AHJ4	D3Z8C5	VADDEFDTMFSGRFS	VADDEFDTMFAGRFS	0	0	0	0	NA
CB044_HUMAN	Q9H6R7	WD repeat and coiled-coil-containing protein C2orf44 (WD repeat and coiled-coil-containing protein) (WDCP)	79151	6.23	721	YES	0.4942			181	AVGSSLHSYIWDSAQ	EEEEEBBEBBBEEEE	Q6NV72	M0R4L9	AIDSNLHSYIWDSSQ	AVDSSLHSYIWDSSQ	0	0	0	0	NA
CCD81_HUMAN	Q6ZN84	Coiled-coil domain-containing protein 81	76113	9.25	652	YES	0.4832			29	SLSQEEVSIIWGNVS	EEEEEEBEBBBEEEE	Q9D5W4	Q5XIN9	TLSQEEVSTIWANVS	SLSQEEVSTIWGNVS	0	0	0	0	NA
CE044_HUMAN	A5PLN9	Trafficking protein particle complex subunit 13	46521	5.4	417	YES	0.4539			186	YNAESDLSSVTDEVF	EEEEEEBEEBEEEEE	Q3TIR1	Q5M887	YNAESDLSSVTDEVF	YNAESDLSSVTDEVF	0	0	0	0	NA
CL050_HUMAN	Q8NA57	Uncharacterized protein C12orf50	47346	8.79	414	YES	0.385			99	VDEQNDASSLWTKTP	EEEEEEBEEBBEEEE	D3YX67	Q6AYU0	NDASSLWTKTP	NDASSLWTKTP	0	0	0	0	NA
CN118_HUMAN	Q9NWQ4	G patch domain-containing protein 2-like	52150	8.94	482	YES	0.4914			91	NFSDSDDTMVAKRHP	EBEEEEEBBBBEEEE	Q6PE65	D3ZUP4	NFSDSDDTVVAKRHP	NFSDSDDTVVAKRHP	0	0	0	0	NA
CP059_HUMAN	Q7L2K0	Uncharacterized protein C16orf59	46424	9.54	433	YES	0.4361			219	RKAASQNSSLWAQLS	EEEEEEEEEBBEEEE	Q6GQV0	B2GV34	RKAVSRNSCLWAQLN	RKAASRNSRLWAQLS	0	0	0	0	NA
CU056_HUMAN	Q9H0A9	Speriolin-like protein (Spermatogenesis and centriole-associated protein 1-like protein)	37578	7.05	340	YES	0.4711			102	PLSSEDDTSPGCAAP	EEEEEEEEEEEBEEE	Q9D9W0	M0R8Y9	PLSSEDEASPGCA	PLSSEDDASPGCA	0	0	0	0	NA
DIP2B_HUMAN	Q9P265	Disco-interacting protein 2 homolog B (DIP2 homolog B)	171538	8.43	1576	YES	0.3869	YES	0.4327	874	PDASEEDSFQWMSRV	EEEEEEEBBEBEEEE	Q3UH60	F1M8R8	PDASEEDSFQWMSRV	PDASEEDSFQWMSRV	0	0	0	0	NA
DIP2C_HUMAN	Q9Y2E4	Disco-interacting protein 2 homolog C (DIP2 homolog C)	170808	7.12	1556	YES	0.4803			855	PDSTEEDSFQWMSRV	EEEEEEEBBEBBEEE	E9PWR4	D3ZZB0	PDSTEEDSFQWMSRV	PDSTEEDSFQWMSRV	0	0	0	0	NA
DOC10_HUMAN	Q96BY6	Dedicator of cytokinesis protein 10 (Zizimin-3)	249356	6.49	2186	YES	0.4925			166	ADKDEDTTSHSSSKG	EEEEEEEEEEEEEEE	E9QM99	F1M720	ADKDEDTTSHSSSKG	ADKDEDTTSHSSSKG	0	0	0	0	NA
DOC11_HUMAN	Q5JSL3	Dedicator of cytokinesis protein 11 (Activated Cdc42-associated guanine nucleotide exchange factor) (ACG) (Zizimin-2)	237738	7.87	2073	YES	0.458			158	EKDEDSSSLCSQKGG	EEEEEEEEBBEEEEE	A2AF47	F1LQ91	EKDEDSSSLCSQKGG	EKDEDSSSLCSQKGG	0	0	0	0	0.112
DUS27_HUMAN	Q5VZP5	Inactive dual specificity phosphatase 27	130144	5.1	1158	YES	0.4529			522	VREDDEDSVGSEASS	EEEEEEEEEEEEEEE	Q148W8	D3ZRM0	VREDDEESVLSEASS	VREDDEESVLSEASS	0	0	0	0	NA
ELAV2_HUMAN	Q12926	ELAV-like protein 2 (ELAV-like neuronal protein 1) (Hu-antigen B) (HuB) (Nervous system-specific RNA-binding protein Hel-N1)	39515	9.22	359	YES	0.3554	YES	0.3398	290	LAPDADESILWQMFG	EEEEEEEEBBBEEBE	Q60899	Q8CH84	LAPDADESILWQMFG	LAPDADESILWQMFG	0	0	0	0	NA
ELAV3_HUMAN	Q14576	ELAV-like protein 3 (Hu-antigen C) (HuC) (Paraneoplastic cerebellar degeneration-associated antigen) (Paraneoplastic limbic encephalitis antigen 21)	39560	9.33	367	YES	0.425	YES	0.4084	298	LSPEADESVLWQLFG	EEEEEEEEBBBEEEE	Q60900	Q76IJ9	LSPEADESVLWQLFG	LSPEADESVLWQLFG	0	0	0	0	NA
ELAV4_HUMAN	P26378	ELAV-like protein 4 (Hu-antigen D) (HuD) (Paraneoplastic encephalomyelitis antigen HuD)	41785	9.45	380	YES	0.2827	YES	0.3454	311	LSPDSDESVLWQLFG	EEEEEEEEBBBEEEE	Q61701	O09032	LSPDSDESVLWQLFG	LSPDSDESVLWQLFG	0	0	0	0	NA
F131B_HUMAN	Q86XD5	Protein FAM131B	35743	4.34	332	YES	0.3821	YES	0.4813	152	SMDGEDMSVNSTQEP	EEEEEEBEBEEEEEE	Q3TY60	Q568Z1	SMDGEDMSVNSTQEP	SMDGEDMSVNSTQEP	0	0	0	0	NA
GAB1_HUMAN	Q13480	GRB2-associated-binding protein 1 (GRB2-associated binder 1) (Growth factor receptor bound protein 2-associated protein 1)	76616	5.63	694	YES	0.4884			372	TASDTDSSYCIPTAG	EEEEEEEEBBBBEEE	Q9QYY0	D3ZAL7	TASDTDSSYCIP	TASDTDSSYCIPPAG	0	0	0	0	NA
GCA14_HUMAN	Q9H7U1	Serine-rich coiled-coil domain-containing protein 2 (Coiled-coil serine-rich protein 2) (Protein GCAP14 homolog)	93566	6.4	834	YES	0.4654			510	PSDSSDGTYMWDEEG	EEEEEEBBBBBEEEE	Q3UHI0	D4A4E5	PSDSSDGTYMWDEEG	PSDSSDGTYMWDEEG	0	0	0	0	NA
GLMN_HUMAN	Q92990	Glomulin (FK506-binding protein-associated protein) (FAP) (FKBP-associated protein)	68199	5.24	594	YES	0.4801	YES	0.4975	492	DNENDNQTGLWTELG	EEEEEEEBBBBEEEE	Q8BZM1	D3ZKQ3	DNEDDNQTGLWTELG	DNEDDNQTGLWTELG	0	0	0	0	NA
HUTU_HUMAN	Q96N76	Urocanate hydratase (Urocanase) (EC 4.2.1.49) (Imidazolonepropionate hydrolase)	74840	6.34	676	YES	0.4927			344	VDLGSDQTSCHNPFN	BEEEEEEEEEEEEEE	Q8VC12	D3ZDW1	VDLGSDQTSCHNPFN	VDLGSDQTSCHNPFN	0	0	0	0	NA
IMA7_HUMAN	O60684	Importin subunit alpha-7 (Karyopherin subunit alpha-6)	60014	4.89	536	YES	0.4846			509	FGVEDDDSSLAPQVD	BEEEEEEEEEEEEEB	O35345	F1LT58	GVEDDDSSLAPQVDE	GVEDDDSSLAPQVDE	0	0	0	0	NA
IMA7_HUMAN	O60684	Importin subunit alpha-7 (Karyopherin subunit alpha-6)	60014	4.89	536	YES	0.4931			510	GVEDDDSSLAPQVDE	BEEEEEEEEEEEEEE	O35345	F1LT58	GVEDDDSSLAPQVDE	GVEDDDSSLAPQVDE	0	0	0	0	NA
K1219_HUMAN	Q86X10	Ral GTPase-activating protein subunit beta (p170)	166820	6.33	1494	YES	0.4872			646	GKFSNDDSSSYDKPI	EEEEEEEEEEEEEEB	E9Q0J2	P86410	GKFSNDDSSSYDKPI	GKFSNDDSSSYDKPI	0	0	0	0	NA
K1486_HUMAN	Q9P242	Neuronal tyrosine-phosphorylated phosphoinositide-3-kinase adapter 2	70570	8.71	653	YES	0.4086			131	VGGTDDDSSCGSRRQ	BEEEEEEEEEEEBEB	Q8BM65	F1M3A4	VGGTEDDSSCGSRRQ	VGGTEDDSSCGSRRQ	0	0	0	0	NA
K1680_HUMAN	Q9C0I3	Serine-rich coiled-coil domain-containing protein 1 (Coiled-coil serine-rich protein 1)	99540	7.88	900	YES	0.4591			543	CREDSYHSVVSCAAV	BEBEEEEEEEEEBEE	Q8C0C4	D3ZTW6	CREDSCHSVMSCTAV	CREDSCHSVMSCAAV	0	0	0	0	NA
K2022_HUMAN	Q5QGS0	Protein KIAA2022	167558	6.03	1516	YES	0.4958			301	YMFDDDESTLGSDVC	BEEEBEEEEEEEEEE	Q5DTT1	D3ZGX1	MFDDDESTLGSDVCS	MFDDDESTLGSDVCS	0	0	0	0	NA
K2022_HUMAN	Q5QGS0	Protein KIAA2022	167558	6.03	1516	YES	0.4708			302	MFDDDESTLGSDVCS	EEEEBEEEBEEEEEE	Q5DTT1	D3ZGX1	MFDDDESTLGSDVCS	MFDDDESTLGSDVCS	0	0	0	0	NA
KBTB3_HUMAN	Q8NAB2	Kelch repeat and BTB domain-containing protein 3 (BTB and kelch domain-containing protein 3)	69388	5.22	608	YES	0.4702	YES	0.4594	369	YHDATDQTWCYCPVK	EEEEEEEBBBBBEEE	Q8BHI4	D4A7F5	YHDATDQTWCYCPAK	YHDATDQTWCYCPIK	0	0	0	0	NA
KBTB4_HUMAN	Q9NVX7	Kelch repeat and BTB domain-containing protein 4 (BTB and kelch domain-containing protein 4)	58142	5.42	518	YES	0.4848			264	LHCAEDDSISVSGQN	EEEEEEEEEEBEBEB	Q8R179	D3ZHJ7	LHCAEDDSISVSGQN	LHCAEDDSISVSGQN	0	0	0	0	NA
LRC36_HUMAN	Q1X8D7	Leucine-rich repeat-containing protein 36 (ROR gamma-binding protein 70)	83842	6.68	754	YES	0.4667			381	HSCGDLLTSLSNPDS	BEEEEEEEEEEEEEE	Q3V0M2	F1MAB0	HPCGDLLTSLSNPDS	SCGDLLTSLSNPD	0	0	0	0	NA
LRCH2_HUMAN	Q5VUJ6	Leucine-rich repeat and calponin homology domain-containing protein 2	84598	6.11	765	YES	0.4449			368	TEPSDDDTVSLHSQV	EBEEEEEEEEEEBEB	Q3UMG5	D4A456	TEPSDDDTISLHSQV	TEPSDDDTISLHSQV	0	0	0	0	NA
MARHA_HUMAN	Q8NA82	Probable E3 ubiquitin-protein ligase MARCH10 (EC 6.3.2.-) (Membrane-associated RING finger protein 10) (Membrane-associated RING-CH protein X) (MARCH-X) (RING finger protein 190)	90437	6.26	808	YES	0.4788			278	FRDEDFYSILSLNSR	BEBEEEEEEEEEEEE	E9PX79	Q5XIV2	FHDEDFYSAISLNN	FHDEDFYSALSLNN	0	0	0	0	NA
MAST3_HUMAN	O60307	Microtubule-associated serine/threonine-protein kinase 3 (EC 2.7.11.1)	143176	8.24	1309	YES	0.4464			665	QLEAEDDTSYFDTRS	BBEEEEEEEEEEEEE	E9Q8S5	D3ZL30	QLEAEDDTSYFDTRS	QLEAEDDTSYFDTRS	0	0	0	0	NA
RHG23_HUMAN	Q9P227	Rho GTPase-activating protein 23 (Rho-type GTPase-activating protein 23)	162247	9.31	1491	YES	0.4089			1141	GDPGSDSTTCSSAKS	BEEEEEEEEEEEEEE	Q69ZH9	F1M2D4	DPGSDSTTCSSAKS	DPGSADSTTCSSAKS	0	0	0	0	NA
RN125_HUMAN	Q96EQ8	E3 ubiquitin-protein ligase RNF125 (EC 6.3.2.-) (RING finger protein 125) (T-cell RING activation protein 1) (TRAC-1)	26462	6.74	232	YES	0.4744			182	LIPDENPSSFSGSLI	BEEEEEEEEEEEEEE	Q9D9R0	F7FD13	PDESPSTFNGSLI	PNESPSTFSGSLI	0	0	0	0	NA
SAC2_HUMAN	Q9Y2H2	Phosphatidylinositide phosphatase SAC2 (EC 3.1.3.-) (Inositol polyphosphate 5-phosphatase F) (Sac domain-containing inositol phosphatase 2) (Sac domain-containing phosphoinositide 5-phosphatase 2) (hSAC2)	128431	6.57	1132	YES	0.4841			857	DMSSDNDSYHSDEFL	BEEEBEEEEEEEEEE	Q8CDA1	D3ZKG7	DISSDNDSYHSDEFL	DVSSDNDSYHSDELL	0	0	0	0	NA
SHKB1_HUMAN	Q8TBC3	SH3KBP1-binding protein 1	76367	8.58	707	YES	0.4816			639	LHSASSNTSLSGHRG	BEEEEEEEEEEEEEB	Q6P7W2	P0C5J9	LHSASSNTSLYGPRG	LHSASSNTSLCGHRG	0	0	0	0	NA
SMG8_HUMAN	Q8ND04	Protein SMG8 (Amplified in breast cancer gene 2 protein) (Protein smg-8 homolog)	109715	7.74	991	YES	0.4698	YES	0.4747	814	EDEGDLDTNSWPAPN	EEEEEBEEEEBEEEE	Q8VE18	D3ZQ80	EDEGDLDTNSWPAPN	EDEGDLDTNSWPAPN	0	0	0	0	NA
SYGP1_HUMAN	Q96PV0	Ras/Rap GTPase-activating protein SynGAP (Neuronal RasGAP) (Synaptic Ras GTPase-activating protein 1) (Synaptic Ras-GAP 1)	148350	9.12	1343	YES	0.4918			305	PRSASGDTVFWGEHF	BBBEEEEEEEEBEEE	F6SEU4	Q9QUH6	PRSASGDTVFWGEHF	PRSASGDTVFWGEHF	0	0	0	0	NA
SYT16_HUMAN	Q17RD7	Synaptotagmin-16 (Chr14Syt) (Synaptotagmin 14-like protein) (Synaptotagmin XIV-related protein)	72242	5.39	645	YES	0.4918			495	AVSHSDSTSSTQSLS	EEEEEEEEEEEEEEB	Q7TN83	D3ZB68	VSHSDSASSTQSLS	VSHSDSASSTQSLS	0	0	0	0	NA
SYT16_HUMAN	Q17RD7	Synaptotagmin-16 (Chr14Syt) (Synaptotagmin 14-like protein) (Synaptotagmin XIV-related protein)	72242	5.39	645	YES	0.4546			185	FGDDEELSTSSDSDE	EEEEEEEEEEEEEEE	Q7TN83	D3ZB68	FGDDEEPSTSSESDE	FGDDEEPSTSSESDE	0	0	0	0	NA
SYT16_HUMAN	Q17RD7	Synaptotagmin-16 (Chr14Syt) (Synaptotagmin 14-like protein) (Synaptotagmin XIV-related protein)	72242	5.39	645	YES	0.468			325	DSYATDSSSMWSPEE	EBEEEEEEEEEEEEE	Q7TN83	D3ZB68	DSYATHSSSLWSPEE	DPYATHNSSMWSPEE	0	0	0	0	NA
TB22A_HUMAN	Q8WUA7	TBC1 domain family member 22A	59122	5.63	517			YES	0.4951	495	HWDDEDISLLLAEAY	BBEEEEEEEEEEEEB	Q8R5A6	D3Z994	WDDQDVSLLLAEAY	WDDQDVSLLLAEAY	0	0	0	0	NA
UBP24_HUMAN	Q9UPU5	Ubiquitin carboxyl-terminal hydrolase 24 (EC 3.4.19.12) (Deubiquitinating enzyme 24) (Ubiquitin thioesterase 24) (Ubiquitin-specific-processing protease 24)	294374	5.79	2620	YES	0.4727	YES	0.4583	1730	DTDNPDDSVFYQVQS	EEEEEEEBBBBEBEE	B1AY13	F1LSM0	DTDNPDDSVFYQVQS	DTDNPDDSVFYQVQS	0	0	0	0	NA
UBP5_HUMAN	P45974	Ubiquitin carboxyl-terminal hydrolase 5 (EC 3.4.19.12) (Deubiquitinating enzyme 5) (Isopeptidase T) (Ubiquitin thioesterase 5) (Ubiquitin-specific-processing protease 5)	95760	4.91	858	YES	0.3931	YES	0.4562	641	YGNEDEDSFCSPHFS	EEEEEEEEBBEEEBE	P56399	D3ZVQ0	YGNEDEDSFCSPHFS	YGNEDEDSFCSPHFS	0	0	0	0	NA
URFB1_HUMAN	Q6BDS2	UHRF1-binding protein 1 (ICBP90-binding protein 1) (Ubiquitin-like containing PHD and RING finger domains 1-binding protein 1)	159495	5.75	1440	YES	0.4792			901	DSAGSDSTSLVDSEL	BEEEEEEEEEEEEEE	B2KF50	D3ZMR2	DSAGSDTTSLIDSEL	DSAGSDTTSLIDSEL	0	0	0	0	NA
VP13C_HUMAN	Q709C8	Vacuolar protein sorting-associated protein 13C	422439	6.38	3753	YES	0.4992			1876	ALSEDDLTVLMKILL	EEEBEBBBEEEEEEE	Q8BX70	D4A4K4	ALSQDDLTVLMKILL	ALSQDDLTVLMKILL	0	0	0	0	NA
VPS8_HUMAN	Q8N3P4	Vacuolar protein sorting-associated protein 8 homolog	161733	5.41	1428	YES	0.4601	YES	0.443	81	ETDDEDESFVLEDPT	EEEEEEEEBBBEEEE	Q0P5W1	D3ZH26	ETDDEDESFVLEDPT	ETDDEEESFVLEDPT	0	0	0	0	NA
WDTC1_HUMAN	Q8N5D0	WD and tetratricopeptide repeats protein 1	75944	6.85	677	YES	0.3961	YES	0.4329	71	SGSDDQHTIVWDPLH	EEEEEEBBBBBEEEE	Q80ZK9	D4A7Z0	SGSDDQHTIVWDPLH	SGSDDQHTIVWDPLH	0	0	0	0	NA
WWC2_HUMAN	Q6AWC2	Protein WWC2 (BH-3-only member B) (WW domain-containing protein 2)	133879	5.4	1192	YES	0.4562			927	SSCTEDLSSCTSVPE	EEEBEEBEEEEEEEE	Q6NXJ0	D4AEJ5	YIDHNTRRTSWIDP	YIDHNTRRTSWIDP	0	0	0	0	NA
ZC3H6_HUMAN	P61129	Zinc finger CCCH domain-containing protein 6	131714	7.17	1189	YES	0.4027	YES	0.3881	698	PSKEEDDTVNWYSSS	EEEEEEEEBEBEEEE	Q8BYK8	F1LTU5	SKEEDDTANWY	SKEEDDTVNWYSSS	0	0	0	0	NA
CB065_HUMAN	Q8TC57	Meiosis 1 arrest protein	59400	6.4	530	YES	0.4934			201	DTSNDESSILGTDID	EEEEEEEEBBEEEEE	Q9Z0E1	D3ZVK0	SNDESSILEADI	SNDESSILEADI	Cytoplasm {ECO:0000250}.	0	0	0	NA
CCNG2_HUMAN	Q16589	Cyclin-G2	38862	5.33	344	YES	0.4427	YES	0.4287	50	ATPENDNTLCPGLRN	EEEEEEEEBBEEBEE	O08918	B5DFJ6	ATPENDNTLCSRLRN	ATPENDNTLCSRLRN	Cytoplasm {ECO:0000250}.	0	0	0	NA
CPEB2_HUMAN	Q7Z5Q1	Cytoplasmic polyadenylation element-binding protein 2 (CPE-BP2) (CPE-binding protein 2) (hCPEB-2)	64959	6.78	589	YES	0.4916			130	SPWSNHQSSGWGTGS	EEBEEEEEEEBEEEE	Q812E0	D3ZHK8	SPWSNHQNSGWGTAS	SPWSNHQSSGWGTAS	Cytoplasm {ECO:0000250}.	0	0	0	NA
DTX4_HUMAN	Q9Y2E6	E3 ubiquitin-protein ligase DTX4 (EC 6.3.2.-) (Protein deltex-4) (Deltex4) (RING finger protein 155)	67303	9.65	619	YES	0.4751	YES	0.4635	570	STTGESDTVIWNEVH	EEEEEEEEBBBEEEE	Q6PDK8	Q6TXG2	STTGESDTVIWNEVH	STTGESDTVIWNEVH	Cytoplasm {ECO:0000250}.	0	0	0	NA
FGOP2_HUMAN	Q9NVK5	FGFR1 oncogene partner 2	29427	5.69	253	YES	0.4965			237	KDDASESTSLSALVT	EEEEEEEEEBEEEEE	Q9CRA9	Q6TA25	KDDASESTSLSALVT	KDDASESTSLSALVT	Cytoplasm {ECO:0000250}.	0	0	0	NA
GNPI1_HUMAN	P46926	Glucosamine-6-phosphate isomerase 1 (EC 3.5.99.6) (Glucosamine-6-phosphate deaminase 1) (GNPDA 1) (GlcN6P deaminase 1) (Oscillin)	32676	6.42	289	YES	0.4097	YES	0.4678	87	DHPESYHSFMWNNFF	EEEEEBBBBBBEEBE	O88958	M0RCH5	DHPESYHSFMWNNFF	EHPESYHSFMWNNFF	Cytoplasm {ECO:0000250}.	0	0	0	NA
GNPI2_HUMAN	Q8TDQ7	Glucosamine-6-phosphate isomerase 2 (EC 3.5.99.6) (Glucosamine-6-phosphate deaminase 2) (GNPDA 2) (GlcN6P deaminase 2) (Glucosamine-6-phosphate isomerase SB52)	31093	6.45	276	YES	0.4223	YES	0.4802	87	NHPESYHSYMWNNFF	EEEEEBBBBBBEEBE	Q9CRC9	B5DEZ6	NHPESYHSYMWNNFF	NHPESYHSYMWNNFF	Cytoplasm {ECO:0000250}.	0	0	0	NA
PTN22_HUMAN	Q9Y2R2	Tyrosine-protein phosphatase non-receptor type 22 (EC 3.1.3.48) (Hematopoietic cell protein-tyrosine phosphatase 70Z-PEP) (Lymphoid phosphatase) (LyP) (PEST-domain phosphatase) (PEP)	91720	7.5	807	YES	0.4372			83	ITSDEDSSYINANFI	BEEEEEEEEEEEBEE	P29352	D4A2D5	LTSDEDSSYINASFI	LTSDEDSSYINASFI	Cytoplasm {ECO:0000250}.	0	0	0	NA
KI26B_HUMAN	Q2KJY2	Kinesin-like protein KIF26B	223944	8.76	2108	YES	0.4398			855	LSSDPDYSSSSEQSC	EEEEEEEEEEEEEEB	Q7TNC6	D4ADC4	LSSDPDYSSSSEQSC	LSSDPDYSSSSEQSC	Cytoplasm {ECO:0000250}. Cytoplasm, cytoskeleton {ECO:0000305}.	0	0	0	NA
KI26B_HUMAN	Q2KJY2	Kinesin-like protein KIF26B	223944	8.76	2108	YES	0.4561			1873	GHGSDNSSVLSGELP	BEEEEEEEEEEEBEE	Q7TNC6	D4ADC4	GHGSDNSSVLSGELP	GHGSDNSSVLSGELP	Cytoplasm {ECO:0000250}. Cytoplasm, cytoskeleton {ECO:0000305}.	0	0	0	NA
STRN4_HUMAN	Q9NRL3	Striatin-4 (Zinedin)	80587	5.21	753	YES	0.4386			534	PYDGYDPSVLSHVLE	BEEEEEEEEEEEEEE	P58404	F1M6V8	PYDGYDPSVLSHVLE	PYDGYDPSVLSCVLE	Cytoplasm {ECO:0000250}. Membrane {ECO:0000250}; Peripheral membrane protein {ECO:0000250}. Cell projection, dendritic spine {ECO:0000250}. Note=CTTNBP2-binding may regulate dendritic spine distribution. {ECO:0000250}.	0	0	0	NA
IPO9_HUMAN	Q96P70	Importin-9 (Imp9) (Ran-binding protein 9) (RanBP9)	115922	4.71	1041	YES	0.3193	YES	0.3663	393	VEDEDDDTFSYTVRI	EEEEEEEEBEBEBEE	E9QKZ2	D4A857	VEDEDDDTFSYTVRI	VEDEDDDTFSYTVRI	Cytoplasm {ECO:0000250}. Nucleus {ECO:0000250}.	0	0	0	NA
NACAD_HUMAN	O15069	NAC-alpha domain-containing protein 1	160969	4.12	1562	YES	0.4956			285	SSLSADSSSSWGQEG	EEEEEEEEEEEEEEE	Q5SWP3	F1M6E5	SSLSADSSSSWSQEG	SSLSADCSSSWSQEG	Cytoplasm {ECO:0000250}. Nucleus {ECO:0000250}.	0	0	0	NA
NACAD_HUMAN	O15069	NAC-alpha domain-containing protein 1	160969	4.12	1562	YES	0.4504			357	GEGEEDSTSASFLQS	EEEEEEEEEEEEEEE	Q5SWP3	F1M6E5	GEGEDDSTSASFLQS	GEGEDDSTSASFLQS	Cytoplasm {ECO:0000250}. Nucleus {ECO:0000250}.	0	0	0	NA
MYO5B_HUMAN	Q9ULV0	Unconventional myosin-Vb	213801	6.77	1848	YES	0.4233	YES	0.4086	1652	SMADGDNSYCLEAII	EEEEEEEEBBBEBBE	G3X9Y9	P70569	SMVDGENSYCLEAIV	SMVDGENSYCLEAII	Cytoplasm {ECO:0000250|UniProtKB:P70569}.	0	0	0	NA
STK36_HUMAN	Q9NRP7	Serine/threonine-protein kinase 36 (EC 2.7.11.1) (Fused homolog)	143998	5.57	1315	YES	0.4386			879	MSSSEMWTVLWHRFS	BBEEBEEEEEEEEEE	Q69ZM6	D3ZA65	SEVWTILWHRFS	VAGSEVWTILWHRFS	Cytoplasm {ECO:0000269|PubMed:10806483}. Nucleus {ECO:0000269|PubMed:10806483}. Note=Low levels also present in the nucleus.	0	0	0	NA
IQEC1_HUMAN	Q6DN90	IQ motif and SEC7 domain-containing protein 1 (ADP-ribosylation factors guanine nucleotide-exchange protein 100) (ADP-ribosylation factors guanine nucleotide-exchange protein 2) (Brefeldin-resistant Arf-GEF 2 protein)	108330	6.49	963	YES	0.4125			472	YSDGDNDSINSTSNS	EEEEEEEEEEEEEEE	Q8R0S2	M0R5C6	YSDGDNDSINSTSNS	YSDGDNDSINSTSNS	Cytoplasm {ECO:0000269|PubMed:11226253}. Nucleus {ECO:0000269|PubMed:11226253}. Note=At steady state, may be preferentially cytosolic.	0	0	0	NA
ARI1_HUMAN	Q9Y4X5	E3 ubiquitin-protein ligase ARIH1 (EC 6.3.2.-) (H7-AP2) (HHARI) (Monocyte protein 6) (MOP-6) (Protein ariadne-1 homolog) (ARI-1) (UbcH7-binding protein) (UbcM4-interacting protein) (Ubiquitin-conjugating enzyme E2-binding protein 1)	64101	4.97	557	YES	0.4249			333	KCDDDSETSNWIAAN	EEEEEEEEEEBBEEE	Q9Z1K5	D3ZXL1	KCDDDSETSNWIAAN	KCDDDSETSNWIAAN	Cytoplasm {ECO:0000269|PubMed:11278816}. Note=Mainly cytoplasmic.	0	0	0	NA
STON2_HUMAN	Q8WXE9	Stonin-2 (Stoned B)	101155	5.2	905	YES	0.4769			193	GADSTDNSSSLQEDE	EBEEEEEEEEEEBEB	Q8BZ60	D4AB66	GTDSTDNSSSLQEDE	GTDSTDNSSSLQEDE	Cytoplasm {ECO:0000269|PubMed:11381094}. Membrane {ECO:0000269|PubMed:11381094}. Cell junction, synapse, synaptosome {ECO:0000250}. Note=Some fraction is membrane-associated.	0	0	0	NA
ZFY16_HUMAN	Q7Z3T8	Zinc finger FYVE domain-containing protein 16 (Endofin) (Endosome-associated FYVE domain protein)	168784	4.67	1539	YES	0.4855			1442	FLKDQDLSILSTSYQ	EEEBEBBEEEEEEEE	Q80U44	D4ADF6	FLKDQDISILSSSYQ	FLKDQDISLSSSSYQ	Cytoplasm {ECO:0000269|PubMed:11546807}. Early endosome membrane {ECO:0000269|PubMed:11546807}; Peripheral membrane protein {ECO:0000269|PubMed:11546807}. Note=Localized to early endosomes. Membrane-associated, probably via its association with phosphatidylinositol 3-phosphate (PI3P).	0	0	0	NA
NEK9_HUMAN	Q8TD19	Serine/threonine-protein kinase Nek9 (EC 2.7.11.1) (Nercc1 kinase) (Never in mitosis A-related kinase 9) (NimA-related protein kinase 9) (NimA-related kinase 8) (Nek8)	107165	5.51	979	YES	0.499			438	VSCGDDFTVCVTDEG	BBEEEEEEEEEBBEE	Q8K1R7	D3ZJT2	VSCGDDFTVCVTDEG	VSCGDDFTVCVTDEG	Cytoplasm {ECO:0000269|PubMed:14660563}. Nucleus {ECO:0000269|PubMed:14660563}.	0	0	0	NA
WDR26_HUMAN	Q9H7D7	WD repeat-containing protein 26 (CUL4- and DDB1-associated WDR protein 2) (Myocardial ischemic preconditioning up-regulated protein 2)	72129	5.74	661	YES	0.4397			451	SHEDSLTSVAWNPDG	EEBEEBBBEEEEEEE	Q8C6G8	F1LTR1	SHEDSLTSVAWNPDG	SHEDSLTSVAWNPDG	Cytoplasm {ECO:0000269|PubMed:15378603}.	0	0	0	NA
GCR_HUMAN	P04150	Glucocorticoid receptor (GR) (Nuclear receptor subfamily 3 group C member 1)	85662	6	777	YES	0.4472	YES	0.4306	234	PLAGEDDSFLLEGNS	EEEEEEEEBBBEEEE	E9PYV1	P06536	PLAGEDDPFLLEGD	PLAGEDDPFLLEGN	Cytoplasm {ECO:0000269|PubMed:15769988, ECO:0000269|PubMed:17635946}. Mitochondrion. Nucleus {ECO:0000269|PubMed:15769988, ECO:0000269|PubMed:17635946}. Note=Cytoplasmic in the absence of ligand, nuclear after ligand-binding.; Isoform Beta: Nucleus. Note=Localized largely in the nucleus.	0	0	0	NA
GCR_HUMAN	P04150	Glucocorticoid receptor (GR) (Nuclear receptor subfamily 3 group C member 1)	85662	6	777	YES	0.44			376	GSGDDNLTSLGTLNF	EEEEEEBEEBEEBEE	E9PYV1	P06536	GSGEDNLTSLGAMNF	GSGEDSLTSLGALNF	Cytoplasm {ECO:0000269|PubMed:15769988, ECO:0000269|PubMed:17635946}. Mitochondrion. Nucleus {ECO:0000269|PubMed:15769988, ECO:0000269|PubMed:17635946}. Note=Cytoplasmic in the absence of ligand, nuclear after ligand-binding.; Isoform Beta: Nucleus. Note=Localized largely in the nucleus.	0	0	0	NA
WDR16_HUMAN	Q8N1V2	Cilia- and flagella-associated protein 52 (WD repeat-containing protein 16) (WD40-repeat protein up-regulated in HCC)	68311	6.51	620	YES	0.4825	YES	0.4652	218	IGVDDDDSFFYLGTT	EEBEEEEBBBBBBEE	Q5F201	B1WBL5	GMADDDSFFYLGTT	GMADDDSFFYLGTT	Cytoplasm {ECO:0000269|PubMed:15967112}. Cell projection, cilium, flagellum {ECO:0000250|UniProtKB:A8ILK1}.	0	0	0	NA
SEPT7_HUMAN	Q16181	Septin-7 (CDC10 protein homolog)	50696	8.76	437	YES	0.3793	YES	0.3678	124	FGDAVDNSNCWQPVI	EEEEEEEEEBBEEEE	E9Q1G8	Q9WVC0	FGDAVDNSNCWQPVI	FGDAVDNSNCWQPVI	Cytoplasm {ECO:0000269|PubMed:18460473}. Chromosome, centromere, kinetochore {ECO:0000269|PubMed:18460473}. Cytoplasm, cytoskeleton, spindle {ECO:0000269|PubMed:18460473}. Cleavage furrow {ECO:0000269|PubMed:18460473}. Midbody {ECO:0000269|PubMed:18460473}. Cytoplasm, cytoskeleton, cilium axoneme {ECO:0000250}. Note=Distributed throughout the cytoplasm in prometaphase cells. Associated with the s…	0	0	0	NA
F120A_HUMAN	Q9NZB2	Constitutive coactivator of PPAR-gamma-like protein 1 (Oxidative stress-associated Src activator) (Protein FAM120A)	121946	9.07	1118	YES	0.4635	YES	0.4668	252	LPDEDLASFHWSLLG	EEEEEBEEBBBEBEE	Q6A0A9	D4AB03	LPDEDLASFHWSLLG	LPDEDLASFHWSLLG	Cytoplasm {ECO:0000269|PubMed:19015244}. Cell membrane {ECO:0000269|PubMed:19015244}; Peripheral membrane protein {ECO:0000269|PubMed:19015244}; Cytoplasmic side {ECO:0000269|PubMed:19015244}. Note=Translocates to plasma membrane upon ultraviolet exposure.	0	0	0	NA
CERK1_HUMAN	Q8TCT0	Ceramide kinase (hCERK) (EC 2.7.1.138) (Acylsphingosine kinase) (Lipid kinase 4) (LK4)	60008	8.54	537	YES	0.4663	YES	0.451	12	GAAEPLQSVLWVKQQ	EEEEEBEEBBEEEEE	Q8K4Q7	D3Z9Y3	GAAEPLHSVLWVKRR	GAAEPLQSVLWVKQQ	Cytoplasm {ECO:0000269|PubMed:19168031}. Membrane {ECO:0000269|PubMed:19168031}; Peripheral membrane protein {ECO:0000269|PubMed:19168031}.	0	0	0	NA
SACS_HUMAN	Q9NZJ4	Sacsin (DnaJ homolog subfamily C member 29) (DNAJC29)	521210	6.63	4579	YES	0.4636			4218	EREDADNSSFLGKIY	BBEEEEEEEEEEEEE	Q9JLC8	D4A1D3	EREDADNTSFLGKIY	EREDADNASFLGKIY	Cytoplasm {ECO:0000269|PubMed:19208651}. Note=Predominantly cytoplasmic, a small portion is present in the nucleus and also shows a partial mitochondrial overlap with the mitochondrial marker Hsp60.	0	0	0	NA
APOB_HUMAN	P04114	Apolipoprotein B-100 (Apo B-100) [Cleaved into: Apolipoprotein B-48 (Apo B-48)]	515648	6.61	4563	YES	0.4948	YES	0.4757	485	CTGDEDYTYLILRVI	EEEEEEBBBBBBEBE	E9Q414	Q7TMA5	CTGNEDHTFLILRVI	CMGDEDRTFLILRVI	Cytoplasm {ECO:0000269|PubMed:22580899}. Secreted {ECO:0000269|PubMed:22580899}.	0	0	0	NA
APOB_HUMAN	P04114	Apolipoprotein B-100 (Apo B-100) [Cleaved into: Apolipoprotein B-48 (Apo B-48)]	515648	6.61	4563	YES	0.4338	YES	0.4177	2128	QANDYLNSFNWERQV	EEEEBBEEBEBEEEE	E9Q414	Q7TMA5	QIHHYLNASDWERQV	QIHDYLNASDWERQV	Cytoplasm {ECO:0000269|PubMed:22580899}. Secreted {ECO:0000269|PubMed:22580899}.	0	0	0	NA
FRY_HUMAN	Q5TBA9	Protein furry homolog	338881	5.66	3013	YES	0.4817			2611	TVHEDDLSSSINELP	EEEEEEBEEEBEEEE	E9Q8I9	E9PTY6	TVHEDDLSSSINELP	TVHEDDLSSSINELP	Cytoplasm {ECO:0000269|PubMed:22753416}. Cytoplasm, cytoskeleton, microtubule organizing center, centrosome {ECO:0000269|PubMed:22753416}. Cytoplasm, cytoskeleton, spindle pole {ECO:0000269|PubMed:22753416}. Note=Distributed diffusely throughout the cytoplasm in interphase. Localizes to the separating centrosomes in prophase, to the spindle poles and spindle microtubules in prometaphase to metaph…	0	0	0	NA
PKHH2_HUMAN	Q8IVE3	Pleckstrin homology domain-containing family H member 2	168262	7.5	1493	YES	0.4626			333	LTASDDSSSIFEEET	BBEEEEEEEEEBEEB	Q8C115	D3ZNS6	LTASDDSSSIFEEET	LTASDDSSSIFEEET	Cytoplasm {ECO:0000269|PubMed:22832517}. Cytoplasm, cytoskeleton {ECO:0000269|PubMed:22832517}. Cell membrane {ECO:0000269|PubMed:22832517}; Peripheral membrane protein {ECO:0000269|PubMed:22832517}; Cytoplasmic side {ECO:0000269|PubMed:22832517}. Cell projection, lamellipodium {ECO:0000269|PubMed:22832517}. Note=Localizes to foot process of podocytes. Localization to peripheral regions of lamell…	0	0	0	NA
TGM3L_HUMAN	O95932	Protein-glutamine gamma-glutamyltransferase 6 (EC 2.3.2.13) (Transglutaminase Y) (TGY) (TGase Y) (Transglutaminase-3-like) (TGase-3-like) (Transglutaminase-6) (TG6) (TGase-6)	79329	6.85	706	YES	0.4922	YES	0.4704	401	EVNADYITWLWHEDE	EEEBEBBBBBBEEEE	Q8BM11	F1M4T7	EVNADYITWLWHEDK	EVNADYITWLWHEDK	Cytoplasm {ECO:0000269|PubMed:23206699, ECO:0000269|PubMed:25253745}.	0	0	0	NA
TRI62_HUMAN	Q9BVG3	E3 ubiquitin-protein ligase TRIM62 (EC 6.3.2.-) (Tripartite motif-containing protein 62)	54276	6.17	475	YES	0.4512	YES	0.4678	436	FYNADDMSWLYTFRE	EEEBEEBBBBBBBEE	Q80V85	M0R947	FYNADDMSWLYTFRE	FYNADDMSWLYTFRE	Cytoplasm {ECO:0000269|PubMed:23402750}.	0	0	0	NA
IMA5_HUMAN	P52294	Importin subunit alpha-5 (Karyopherin subunit alpha-1) (Nucleoprotein interactor 1) (NPI-1) (RAG cohort protein 2) (SRP1-beta) [Cleaved into: Importin subunit alpha-5, N-terminally processed]	60338	5.07	538	YES	0.4771	YES	0.459	510	GVEEDDPSIVPQVDE	EEEEEEEEBBEEEEE	Q60960	P83953	GTEDEDSSIAPQVD	GTEDEDSSIAPQVD	Cytoplasm {ECO:0000269|PubMed:7604027}. Nucleus {ECO:0000269|PubMed:7604027}.	0	0	0	NA
TTPA_HUMAN	P49638	Alpha-tocopherol transfer protein (Alpha-TTP)	31759	7.17	278	YES	0.4609			271	MKSEDYLSSISESIQ	BEEEEEEEEEEEEEE	Q8BWP5	P41034	MKSEDYLSSISETIQ	MKSEDYLSSISETIQ	Cytoplasm {ECO:0000269|PubMed:7887897}.	0	0	0	NA
MAST4_HUMAN	O15021	Microtubule-associated serine/threonine-protein kinase 4 (EC 2.7.11.1)	284487	8.85	2626	YES	0.4294			871	QLESEDDTSYFDTRS	BBEEEEEEEEEEEEE	Q811L6	M0R3L1	QLESEDDTSYFDTRS	QLESEDDTSYFDTRS	Cytoplasm {ECO:0000305}.	0	0	0	NA
SYMC_HUMAN	P56192	Methionine--tRNA ligase, cytoplasmic (EC 6.1.1.10) (Methionyl-tRNA synthetase) (MetRS)	101118	5.82	900	YES	0.4613	YES	0.4416	81	GWEQDDLTNQWLEWE	EEEEEEBBEEBEEBE	Q68FL6	D3Z941	GWEQDDLTNQWLEWE	GWEQDDLTNQWLEWE	Cytoplasm {ECO:0000305}.	0	0	0	NA
FRM4B_HUMAN	Q9Y2L6	FERM domain-containing protein 4B (GRP1-binding protein GRSP1)	111668	8.76	1034	YES	0.4808			926	TPAHSSYTSCYGNVY	EEEEEEBEEBBEEEE	Q920B0	F1LZB7	PVHSPYTSYYGSIY	PVHSPYTSYYGNIY	Cytoplasm, cytoskeleton {ECO:0000250}.	0	0	0	NA
KIF19_HUMAN	Q2TAC6	Kinesin-like protein KIF19	111375	8.87	998	YES	0.4902			847	AASEDNLSSSTGEAP	EEEEEEEEEEEEEBB	Q99PT9	D4A976	AISEDNLSSSTGEGP	AISEDNLSSSTGEGP	Cytoplasm, cytoskeleton {ECO:0000250}. Cell projection, cilium {ECO:0000250}. Note=Localizes to cilia tips. {ECO:0000250}.	0	0	0	NA
NAV1_HUMAN	Q8NEY1	Neuron navigator 1 (Pore membrane and/or filament-interacting-like protein 3) (Steerin-1) (Unc-53 homolog 1) (unc53H1)	202515	8.2	1877	YES	0.4615			415	TGWDESSSISSGLSD	EEEEEEEEBEEEEEE	Q8CH77	F1LYK3	TGWDESSSISSGLSD	TGWDESSSISSGLSD	Cytoplasm, cytoskeleton {ECO:0000250}. Note=Associates with a subset of microtubule plus ends. Enriched in neuronal growth cones (By similarity). {ECO:0000250}.	0	0	0	NA
NAV1_HUMAN	Q8NEY1	Neuron navigator 1 (Pore membrane and/or filament-interacting-like protein 3) (Steerin-1) (Unc-53 homolog 1) (unc53H1)	202515	8.2	1877	YES	0.3409	YES	0.3835	407	MTEDDDITTGWDESS	EEEEEEBEEBBEEEE	Q8CH77	F1LYK3	MTEDDDITTGWDESS	MTEDDDITTGWDESS	Cytoplasm, cytoskeleton {ECO:0000250}. Note=Associates with a subset of microtubule plus ends. Enriched in neuronal growth cones (By similarity). {ECO:0000250}.	0	0	0	NA
MAST2_HUMAN	Q6P0Q8	Microtubule-associated serine/threonine-protein kinase 2 (EC 2.7.11.1)	196499	8.41	1798	YES	0.492			1722	HPSYEDPSQGWLWES	BBBBEEEEEEEEEEE	E9Q1Q1	D3ZAR2	HPLLEVPSQNWPWES	HPSYEDPSQGWLWES	Cytoplasm, cytoskeleton {ECO:0000269|PubMed:12117771}. Cell membrane {ECO:0000305}; Peripheral membrane protein {ECO:0000305}; Cytoplasmic side {ECO:0000305}. Note=Recruited to the sub-membranous area on interaction with CDHR2.	0	0	0	NA
MAST2_HUMAN	Q6P0Q8	Microtubule-associated serine/threonine-protein kinase 2 (EC 2.7.11.1)	196499	8.41	1798	YES	0.4294			810	QLESEDDTSYFDTRS	BBEEEEEEEEEEEEE	E9Q1Q1	D3ZAR2	QLESEDDTSYFDTRS	HPLLEVPSQNWLWES	Cytoplasm, cytoskeleton {ECO:0000269|PubMed:12117771}. Cell membrane {ECO:0000305}; Peripheral membrane protein {ECO:0000305}; Cytoplasmic side {ECO:0000305}. Note=Recruited to the sub-membranous area on interaction with CDHR2.	0	0	0	NA
KI26A_HUMAN	Q9ULI4	Kinesin-like protein KIF26A	194663	9.12	1882	YES	0.4649			780	LPGDPDYSSSSEQSC	EEEEEEEEEEEEBEE	Q52KG5	D3ZUT0	LSGDPDYSSSSEQSC	LSGDPDYSSSSEQSC	Cytoplasm, cytoskeleton {ECO:0000305}.	0	0	0	NA
KI26A_HUMAN	Q9ULI4	Kinesin-like protein KIF26A	194663	9.12	1882	YES	0.4561			1635	GHGSDNSSVLSGELP	BEEEEEEEEEEEBEE	Q52KG5	D3ZUT0	GHGSDNSSVLSGELP	GHGSDNSSVLSGELP	Cytoplasm, cytoskeleton {ECO:0000305}.	0	0	0	NA
DYH8_HUMAN	Q96JB1	Dynein heavy chain 8, axonemal (Axonemal beta dynein heavy chain 8) (Ciliary dynein heavy chain 8)	514685	5.95	4490	YES	0.4988	YES	0.4769	3452	GLPGDDLSIQNGIIV	EEEEEEBEBEEBEEE	Q91XQ0	F1MAM6	GLPGDDLSIQNGIIV	GLPGDDLSIQNGIIV	Cytoplasm, cytoskeleton, cilium axoneme {ECO:0000250}.	0	0	0	NA
DYH7_HUMAN	Q8WXX0	Dynein heavy chain 7, axonemal (Axonemal beta dynein heavy chain 7) (Ciliary dynein heavy chain 7) (Dynein heavy chain-like protein 2) (hDHC2)	461143	5.7	4024	YES	0.4571			872	LQPSDDSTVSSFLDM	EEEEEEEEBEEBEEE	L7N1Y0	Q63170	LLPSDDSTVFSFIDM	LQPSDDSTVFSFIDM	Cytoplasm, cytoskeleton, cilium axoneme {ECO:0000269|PubMed:11877439}.	0	0	0	NA
DYH5_HUMAN	Q8TE73	Dynein heavy chain 5, axonemal (Axonemal beta dynein heavy chain 5) (Ciliary dynein heavy chain 5)	529025	5.79	4624	YES	0.4809	YES	0.46	3587	GLPNDDLSIQNGIIV	EEEEEEBEBEEBBEE	Q8VHE6	M0R8U1	GPSGSGKTTCIHTL	GPSGSGKTSCIHTL	Cytoplasm, cytoskeleton, cilium axoneme.	0	0	0	NA
CF204_HUMAN	Q5SZL2	Centrosomal protein of 85 kDa-like (Serologically defined breast cancer antigen NY-BR-15)	91811	5.98	805	YES	0.4332			29	FPAGPDYSSAWLPAN	EEEEEEBEEBBBEEE	E9QA61	F7EXF4	FPAGSDYSSAWLPGN	FPAGSDYSSAWLPGN	Cytoplasm, cytoskeleton, microtubule organizing center, centrosome {ECO:0000305|PubMed:21399614}. Note=Subcellular experiments using a GFP-tagged system produced a weak signal, rendering it difficult to confirm centrosome association.	0	0	0	NA
LRCC1_HUMAN	Q9C099	Leucine-rich repeat and coiled-coil domain-containing protein 1 (Centrosomal leucine-rich repeat and coiled-coil domain-containing protein)	119596	5.62	1032	YES	0.4965			422	QSHSEDNTYQSLVEQ	EEBEEEEEEEEEEEB	G5E8Y2	E9PTY0	SEDNTYQSLVEQ	SEDNTYQSLVEQ	Cytoplasm, cytoskeleton, microtubule organizing center, centrosome, centriole {ECO:0000269|PubMed:18728398}. Note=Associates with the centrosome throughout the cell cycle and extensively accumulates during the mitotic phase.	0	0	0	NA
LRCC1_HUMAN	Q9C099	Leucine-rich repeat and coiled-coil domain-containing protein 1 (Centrosomal leucine-rich repeat and coiled-coil domain-containing protein)	119596	5.62	1032	YES	0.4902			21	VENEDGDSSCGDVCF	BEEBBEEEEEEEEEB	G5E8Y2	E9PTY0	IEREDGDSSCGDVCF	IEPEDGDSSCKDVCF	Cytoplasm, cytoskeleton, microtubule organizing center, centrosome, centriole {ECO:0000269|PubMed:18728398}. Note=Associates with the centrosome throughout the cell cycle and extensively accumulates during the mitotic phase.	0	0	0	NA
SSH2_HUMAN	Q76I76	Protein phosphatase Slingshot homolog 2 (EC 3.1.3.16) (EC 3.1.3.48) (SSH-like protein 2) (SSH-2L) (hSSH-2L)	158200	5.26	1423	YES	0.4371			134	DFSSNDSSTCTMGLV	BEBEEEEEEEEEEEB	Q5SW75	F1M4Q5	DFSSNDSSTCTMGLV	DFSSNDSSTCTMGLV	Cytoplasm, cytoskeleton.	0	0	0	NA
CLAP2_HUMAN	O75122	CLIP-associating protein 2 (Cytoplasmic linker-associated protein 2) (Protein Orbit homolog 2) (hOrbit2)	141171	8.68	1294			YES	0.4958	974	SKKDDGDSMCGGPGM	EEEEEEEEBBBBEEE	F7DCH5	Q99JD4	KKEDGDTICSGPGM	KKEDGDTVCSGPGM	Cytoplasm, cytoskeleton. Cytoplasm, cytoskeleton, microtubule organizing center, centrosome. Chromosome, centromere, kinetochore. Cytoplasm, cytoskeleton, spindle. Golgi apparatus. Golgi apparatus, trans-Golgi network. Cell membrane. Cell projection, ruffle membrane. Note=Localizes to microtubule plus ends. Localizes to centrosomes, kinetochores and the mitotic spindle from prometaphase. Subseque…	0	0	0	NA
HAUS6_HUMAN	Q7Z4H7	HAUS augmin-like complex subunit 6	108635	6.04	955	YES	0.4828			751	NKPSTNKTMLWNSFQ	BBEEBEEEEEEEBEE	Q6NV99	D3ZET0	EPSTHKTLLWDSFQ	SEPSTHKTLLWDSFQ	Cytoplasm, cytoskeleton. Cytoplasm, cytoskeleton, spindle. Cytoplasm, cytoskeleton, microtubule organizing center, centrosome. Note=Localizes to interphase centrosomes and to mitotic spindle microtubules.	0	0	0	NA
RBP10_HUMAN	Q6VN20	Ran-binding protein 10 (RanBP10)	67271	6.29	620	YES	0.4693			149	YHGDDGHSFCSSGTG	BEEEEEEEEEEEEEB	Q6VN19	D3Z7Z5	YHGDDGHSFCSSGTG	YHGDDGHSFCSSGTG	Cytoplasm, cytosol {ECO:0000269|PubMed:18222118}. Nucleus {ECO:0000269|PubMed:18222118}. Note=Predominantly cytoplasmic.	0	0	0	NA
FRPD1_HUMAN	Q5SYB0	FERM and PDZ domain-containing protein 1 (FERM domain-containing protein 2)	173410	5.14	1578	YES	0.4939			708	GSHADYYSLCSSVSP	EEEEEBBEBBEEEEE	A2AKB4	D3ZW88	GSRTDYYNLCSSISP	GSRTDYYSLCSSVSP	Cytoplasm, cytosol {ECO:0000269|PubMed:18566450}. Cell membrane {ECO:0000269|PubMed:18566450}; Peripheral membrane protein {ECO:0000269|PubMed:18566450}; Cytoplasmic side {ECO:0000269|PubMed:18566450}. Note=Found both in the cytoplasm and associated with the cell membrane.	0	0	0	NA
RANB9_HUMAN	Q96S59	Ran-binding protein 9 (RanBP9) (BPM-L) (BPM90) (Ran-binding protein M) (RanBPM) (RanBP7)	77863	6.31	729	YES	0.4693			261	YHGDDGHSFCSSGTG	BEEEEEEEEEEEBEE	E9Q5D6	F1LVV3	YHGDDGHSFCSSGTG	YHGDDGHSFCSSGTG	Cytoplasm, cytosol. Nucleus. Note==Predominantly cytoplasmic. A phosphorylated form is associated with the plasma membrane.	0	0	0	NA
NF2L2_HUMAN	Q16236	Nuclear factor erythroid 2-related factor 2 (NF-E2-related factor 2) (NFE2-related factor 2) (HEBP1) (Nuclear factor, erythroid derived 2, like 2)	67796	4.67	605	YES	0.4393			256	AFEDSFSSILSTEDP	BEEEEEEEEEEEEEE	Q60795	O54968	GFEDSFSSILSTDD	GFEDSFSSILSTDD	Cytoplasm, cytosol. Nucleus. Note=Cytosolic under unstressed conditions, translocates into the nucleus upon induction by electrophilic agents.	0	0	0	NA
TNR6B_HUMAN	Q9UPQ9	Trinucleotide repeat-containing gene 6B protein	194017	6.31	1833	YES	0.3958			1800	WGPPNYSSSLWGVPT	BBEBEEEEEEEEEEE	Q8BKI2	F1LV37	WGPPNYSSSLWGVPT	WGPPNYSSSLWGVPT	Cytoplasm, P-body {ECO:0000269|PubMed:16289642, ECO:0000269|PubMed:19167051}. Note=Mammalian P-bodies are also known as GW bodies (GWBs).	0	0	0	NA
PATL1_HUMAN	Q86TB9	Protein PAT1 homolog 1 (PAT1-like protein 1) (Protein PAT1 homolog b) (Pat1b) (hPat1b)	86860	6.22	770	YES	0.4272			123	PQPGSLNSSIWDGSE	BBEEEEEEEEEEBEB	Q3TC46	B5DF93	PQPGSLNSSIWDGSE	PQPGSLNSSIWDGSE	Cytoplasm, P-body. Nucleus. Nucleus, PML body. Nucleus speckle. Note=Predominantly cytoplasmic. Shuttles between the nucleus and the cytoplasm in a CRM1-dependent manner. Enriched in splicing speckles. Localization to nuclear foci and speckles requires active transcription. Excluded from the nucleolus.	0	0	0	NA
ATX10_HUMAN	Q9UBB4	Ataxin-10 (Brain protein E46 homolog) (Spinocerebellar ataxia type 10 protein)	53480	5.12	475	YES	0.4274	YES	0.4172	151	SRNEDSQSIVWVHAF	EEEEEEEEBBBBBEE	P28658	Q9ER24	SRNEESQSIVWVHAF	SRNEDSQSIVWVHAF	Cytoplasm, perinuclear region {ECO:0000269|PubMed:16498633}.	0	0	0	NA
CSDE1_HUMAN	O75534	Cold shock domain-containing protein E1 (N-ras upstream gene protein) (Protein UNR)	88889	5.88	798	YES	0.4927			595	ITEEADPTIYSGKVI	EEEEEEEEBBEEEEE	Q91W50	P18395	ITEEANPTIYSGKVI	ITEEANPTIYSGKVI	Cytoplasm.	0	0	0	NA
HPRT_HUMAN	P00492	Hypoxanthine-guanine phosphoribosyltransferase (HGPRT) (HGPRTase) (EC 2.4.2.8)	24582	6.21	218	YES	0.4548			123	VIGGDDLSTLTGKNV	BEEEEEEEEEEEEEE	P00493	F1LNY0	VIGGDDLSTLTGKNV	VIGGDDLSTLTGKNV	Cytoplasm.	0	0	0	NA
ITSN2_HUMAN	Q9NZM3	Intersectin-2 (SH3 domain-containing protein 1B) (SH3P18) (SH3P18-like WASP-associated protein)	193360	8.32	1697	YES	0.4416	YES	0.4995	1189	MTTDSDPSQQWCADL	EEEEEEEEEEBBEEE	E9QNG1	M0R7A6	MTTDSDPSQQWCADL	MTTDSDPSQQWCADL	Cytoplasm.	0	0	0	NA
METH_HUMAN	Q99707	Methionine synthase (EC 2.1.1.13) (5-methyltetrahydrofolate--homocysteine methyltransferase) (Vitamin-B12 dependent methionine synthase) (MS)	140518	5.39	1265	YES	0.4021	YES	0.4905	1122	EDDGDDYSSIMVKAL	EEEEEEBBEBBBEEE	A6H5Y3	Q9Z2Q4	EDDGDDYSSIMVKAL	EDDGDDYSSIMVKAL	Cytoplasm.	0	0	0	NA
RHG07_HUMAN	Q96QB1	Rho GTPase-activating protein 7 (Deleted in liver cancer 1 protein) (DLC-1) (HP protein) (Rho-type GTPase-activating protein 7) (START domain-containing protein 12) (StARD12) (StAR-related lipid transfer protein 12)	170605	5.95	1528	YES	0.4592			636	NLAGNDDSFGSLPSP	EEBEEEEEEEEEBEE	Q9R0Z9	Q63744	HFVGNDDSFSSLPSP	HFVGNEDSFSSLPSP	Cytoplasm. Cell junction, focal adhesion. Membrane; Peripheral membrane protein. Note=Colocalizes with EF1A1 at actin-rich regions in the cell periphery.	0	0	0	NA
F123B_HUMAN	Q5JTC6	APC membrane recruitment protein 1 (Amer1) (Protein FAM123B) (Wilms tumor gene on the X chromosome protein)	123978	4.77	1135	YES	0.4781			795	CSSDSDSSFTQNLPE	EEEEEEEEBEEEEEE	Q7TS75	D3ZCP6	SSDSDSSFTQNLPE	SSDSDSSFTQNLPE	Cytoplasm. Cell membrane; Peripheral membrane protein; Cytoplasmic side. Nucleus. Note=Shuttles between nucleus and cytoplasm. Detected in nuclear paraspeckles that are found close to splicing speckles. Translocates to the cell membrane following binding to PtdIns(4,5)P2.	0	0	0	NA
BTK_HUMAN	Q06187	Tyrosine-protein kinase BTK (EC 2.7.10.2) (Agammaglobulinemia tyrosine kinase) (ATK) (B-cell progenitor kinase) (BPK) (Bruton tyrosine kinase)	76298	7.83	659	YES	0.4725			553	VLDDEYTSSVGSKFP	EEEEEBBEEBEEEBE	P35991	E9PTF7	VLDDEYTSSVGSKFP	VLDDEYTSSVGSKFP	Cytoplasm. Cell membrane; Peripheral membrane protein. Nucleus. Note=In steady state, BTK is predominantly cytosolic. Following B-cell receptor (BCR) engagement by antigen, translocates to the plasma membrane through its PH domain. Plasma membrane localization is a critical step in the activation of BTK. A fraction of BTK also shuttles between the nucleus and the cytoplasm, and nuclear export is …	0	0	0	NA
WWC1_HUMAN	Q8IX03	Protein KIBRA (HBeAg-binding protein 3) (Kidney and brain protein) (KIBRA) (WW domain-containing protein 1)	125296	5.65	1113	YES	0.4461			950	NRSDSDSSTLSKKPP	EEEEEEBEEEEEEEE	Q5SXA9	F1M6U0	NRSDSDSSTLSKKPP	YIDHRNRTTSWIDP	Cytoplasm. Cytoplasm, perinuclear region. Nucleus. Cell projection, ruffle membrane. Note=Colocalizes with PRKCZ in the perinuclear region.	0	0	0	NA
SQSTM_HUMAN	Q13501	Sequestosome-1 (EBI3-associated protein of 60 kDa) (EBIAP) (p60) (Phosphotyrosine-independent ligand for the Lck SH2 domain of 62 kDa) (Ubiquitin-binding protein p62)	47679	5.1	440	YES	0.4486			339	SGGDDDWTHLSSKEV	BEEEEEEEEEEEEEE	Q64337	O08623	SGGDDDWTHLSSKEV	SGGDDDWTHLSSKEV	Cytoplasm. Late endosome. Lysosome. Cytoplasmic vesicle, autophagosome. Nucleus. Endoplasmic reticulum. Cytoplasm, P-body. Note=Sarcomere (By similarity). In cardiac muscles localizes to the sarcomeric band (By similarity). Commonly found in inclusion bodies containing polyubiquitinated protein aggregates. In neurodegenerative diseases, detected in Lewy bodies in Parkinson disease, neurofibrillar…	0	0	0	NaN
VPS39_HUMAN	Q96JC1	Vam6/Vps39-like protein (TRAP1-like protein) (hVam6p)	101835	6.53	886			YES	0.4859	226	AVGQDDLTVVLNEEG	EEEBBBBBEEEEEEE	Q8R5L3	E9PT04	AVGQDDLTVVLNEEG	AVGQDDLTVVLNEEG	Cytoplasm. Lysosome membrane; Peripheral membrane protein. Late endosome membrane; Peripheral membrane protein. Note=Colocalizes with TGFBR1 and TGFBR2 in cytoplasmic vesicular structures and most prominently in cortical vesicles.	0	0	0	NA
TSC2_HUMAN	P49815	Tuberin (Tuberous sclerosis 2 protein)	200793	7.06	1807	YES	0.4954	YES	0.4796	1607	CGEDGQFTYCWHDDI	EEEEEEBBBBBBEEE	Q7TT21	P49816	CGEDGQFTYCWHDDI	CGEDGQFTYCWHDDI	Cytoplasm. Membrane; Peripheral membrane protein. Note=At steady state found in association with membranes.	0	0	0	NA
FRDA_HUMAN	Q16595	Frataxin, mitochondrial (EC 1.16.3.1) (Friedreich ataxia protein) (Fxn) [Cleaved into: Frataxin intermediate form (i-FXN); Frataxin(56-210) (m56-FXN); Frataxin(78-210) (d-FXN) (m78-FXN); Frataxin mature form (Frataxin(81-210)) (m81-FXN)]	23141	8.8	210	YES	0.4686			126	TFEDYDVSFGSGVLT	EEEEBEBEBEEBEEE	O35943	D3ZYW7	TLEDYDVSFGDGVLT	TLKDYDVSFGDGVLT	Cytoplasm. Mitochondrion. Note=PubMed:18725397 reports localization exclusively in mitochondria.	0	0	0	NA
PP4C_HUMAN	P60510	Serine/threonine-protein phosphatase 4 catalytic subunit (PP4C) (Pp4) (EC 3.1.3.16) (Protein phosphatase X) (PP-X)	35072	4.91	307	YES	0.3845	YES	0.478	203	LWSDPEDTTGWGVSP	EBEEEEEBEEBEBEE	P97470	Q5BJ92	LWSDPEDTTGWGVSP	LWSDPEDTTGWGVSP	Cytoplasm. Nucleus. Cytoplasm, cytoskeleton, microtubule organizing center, centrosome.	0	0	0	NA
KI20B_HUMAN	Q96Q89	Kinesin-like protein KIF20B (Cancer/testis antigen 90) (CT90) (Kinesin-related motor interacting with PIN1) (M-phase phosphoprotein 1) (MPP1)	210668	5.56	1820	YES	0.4513			235	VHNDSDDTLYGSLTN	BBEBEEEEEEEEEEE	Q80WE4	D3ZX13	IHNDSYDVLCGHLTN	IHNDSYDILCGRLTN	Cytoplasm. Nucleus. Cytoplasm, cytoskeleton, spindle. Note=Localizes mainly in the nucleus during interphase although it is also detected in the cytoplasm without clear association with microtubules. A 2-3 fold expression increase is seen as cells progress from G1 to G2/M phase. During prophase and metaphase it is found throughout the cytoplasm and at anaphase accumulates at the midplan of the ce…	0	0	0	NA
TMF1_HUMAN	P82094	TATA element modulatory factor (TMF) (Androgen receptor coactivator 160 kDa protein) (Androgen receptor-associated protein of 160 kDa)	122793	4.88	1093	YES	0.471			59	PVSGGWDTSTWGLKS	EBEBEEEEEEEBEEB	B9EKI3	G3V9T2	PVSGGWDTSTWGLNS	VSGGWDTSTWGLNS	Cytoplasm. Nucleus. Golgi apparatus membrane. Note=Concentrated at the budding structures localized at the tips of cisternae.	0	0	0	NA
NUDT6_HUMAN	P53370	Nucleoside diphosphate-linked moiety X motif 6 (Nudix motif 6) (EC 3.6.1.-) (Antisense basic fibroblast growth factor) (Protein GFG)	35686	8.15	316	YES	0.4967			123	HHAESDSSTLTLWLR	BEBBEEEEEEEEEEB	Q8CH40	P70563	HHAKPHSSTLTLWL	HHAEPHLSTLTLWL	Cytoplasm. Nucleus. Mitochondrion. Note=Subcellular location may vary between isoforms.	0	0	0	NA
HIF1A_HUMAN	Q16665	Hypoxia-inducible factor 1-alpha (HIF-1-alpha) (HIF1-alpha) (ARNT-interacting protein) (Basic-helix-loop-helix-PAS protein MOP1) (Class E basic helix-loop-helix protein 78) (bHLHe78) (Member of PAS protein 1) (PAS domain-containing protein 8)	92658	5.17	826	YES	0.48			384	KVESEDTSSLFDKLK	BBEEEEEEEEEEEEE	Q61221	O35800	KVESEDTSCLFDKLK	KVESEDTSCLFDKLK	Cytoplasm. Nucleus. Note=Cytoplasmic in normoxia, nuclear translocation in response to hypoxia. Colocalizes with SUMO1 in the nucleus, under hypoxia.	0	0	0	NA
HDA10_HUMAN	Q969S8	Histone deacetylase 10 (HD10) (EC 3.5.1.98)	71445	5.44	669			YES	0.491	188	YLFEDDPSVLYFSWH	BBBBBEEEEEEEEEE	Q6P3E7	Q569C4	YIFNDDPSVLYFSWH	YIFEDDPSVLYFSWH	Cytoplasm. Nucleus. Note=Excluded from the nucleoli.	0	0	0	NA
HINT1_HUMAN	P49773	Histidine triad nucleotide-binding protein 1 (EC 3.-.-.-) (Adenosine 5'-monophosphoramidase) (Protein kinase C inhibitor 1) (Protein kinase C-interacting protein 1) (PKCI-1)	13808	6.43	126	YES	0.428	YES	0.4121	72	VAEDDDESLLGHLMI	EEEEEEEEBBEEBEE	P70349	D4A269	VADDDDESLLGHLMI	VADDDDESLLGHLMI	Cytoplasm. Nucleus. Note=Interaction with CDK7 leads to a more nuclear localization.	0	0	0	NA
SMG7_HUMAN	Q92540	Protein SMG7 (EST1-like protein C) (SMG-7 homolog) (hSMG-7)	127325	8.87	1137	YES	0.419			408	HPHEEDLSSISATPL	BEEEEEEEEEEEEEE	Q5RJH6	D4ACJ3	HPREDDLSNTNATPL	HPREDDLSSTNATPL	Cytoplasm. Nucleus. Note=Predominantly cytoplasmic, and nuclear. Shuttles between nucleus and cytoplasm.	0	0	0	NA
DTX1_HUMAN	Q86Y01	E3 ubiquitin-protein ligase DTX1 (EC 6.3.2.-) (Protein deltex-1) (Deltex1) (hDTX1)	67416	9.67	620	YES	0.4903	YES	0.4781	574	NTTGESDTVVWNEIH	EEEEEEEEBBBEEEE	Q61010	M0RA58	NTTGESDTVVWNEIH	NTTGESDTVVWNEIH	Cytoplasm. Nucleus. Note=Predominantly cytoplasmic. Associates with endocytic vesicles. Partially nuclear.	0	0	0	NA
SRPK2_HUMAN	P78362	SRSF protein kinase 2 (EC 2.7.11.1) (SFRS protein kinase 2) (Serine/arginine-rich protein-specific kinase 2) (SR-protein-specific kinase 2) [Cleaved into: SRSF protein kinase 2 N-terminal; SRSF protein kinase 2 C-terminal]	77518	4.91	688	YES	0.4206			426	PNAESDYTYSSSYEQ	EEEEEEEEEEEEEEE	O54781	B1WBT4	PNAESDYTYSSSYEQ	PNAESDYTYSSSYEQ	Cytoplasm. Nucleus. Note=Shuttles between the nucleus and the cytoplasm. KAT5/TIP60 inhibits its nuclear translocation. Phosphorylation at Thr-492 by PKB/AKT1 promotes nuclear translocation.	0	0	0	NA
HD_HUMAN	P42858	Huntingtin (Huntington disease protein) (HD protein)	347881	5.81	3142	YES	0.4142			1389	QAEQENDTSGWFDVL	EBBEEEEEBEEEBEB	G3X9H5	P51111	QAEQERDASGWFDVL	QADQEHDASGWFDVL	Cytoplasm. Nucleus. Note=The mutant Huntingtin protein colocalizes with AKAP8L in the nuclear matrix of Huntington disease neurons. Shuttles between cytoplasm and nucleus in a Ran GTPase-independent manner.	0	0	0	NA
PER2_HUMAN	O15055	Period circadian protein homolog 2 (hPER2) (Circadian clock protein PERIOD 2)	136596	6.04	1255	YES	0.4917			35	LQEDVDMSSGSSGHE	EEEEEEEEEEEEEEB	O54943	Q9Z301	LQEDVDMSSGSSGNE	LQEDVDMSSGSSGNE	Isoform 1: Nucleus. Cytoplasm {ECO:0000250|UniProtKB:O54943}. Cytoplasm, perinuclear region {ECO:0000250}. Note=Nucleocytoplasmic shuttling is effected by interaction with other circadian core oscillator proteins and/or by phosphorylation. Translocate to the nucleus after phosphorylation by CSNK1D or CSNK1E. Also translocated to the nucleus by CRY1 or CRY2. PML regulates its nuclear localization.…	0	0	0	NA
MIER1_HUMAN	Q8N108	Mesoderm induction early response protein 1 (Early response 1) (Er1) (Mi-er1) (hMi-er1)	60594	4.37	512	YES	0.3608	YES	0.4267	131	DADNDDNSGCSGENK	EEEEEEEEEBEEEEE	Q5UAK0	E9PT68	DADNDDNSGCSGENK	DADNDDNSGCSGENK	Isoform 1: Nucleus.; Isoform 2: Nucleus.; Isoform 3: Nucleus.; Isoform 4: Cytoplasm.; Isoform 5: Cytoplasm.; Isoform 6: Cytoplasm.	0	0	0	NA
AEBP1_HUMAN	Q8IUX7	Adipocyte enhancer-binding protein 1 (AE-binding protein 1) (Aortic carboxypeptidase-like protein)	130896	5.05	1158	YES	0.4519	YES	0.4338	707	EDFPDLNSVLWGAEE	EEBEEBEEBBBEEEE	Q640N1	A2RUV9	EDFPDLNSVLWAAEE	EDFPDLNSVLWAAEE	Isoform 1: Secreted {ECO:0000250}.; Isoform 2: Cytoplasm {ECO:0000305}. Nucleus {ECO:0000305}.	0	0	0	NA
NCOAT_HUMAN	O60502	Protein O-GlcNAcase (OGA) (EC 3.2.1.169) (Beta-N-acetylglucosaminidase) (EC 3.2.1.-) (Beta-N-acetylhexosaminidase) (Beta-hexosaminidase) (Meningioma-expressed antigen 5) (N-acetyl-beta-D-glucosaminidase) (N-acetyl-beta-glucosaminidase) (Nuclear cytoplasmic O-GlcNAcase and acetyltransferase) (NCOAT)	102881	4.82	916	YES	0.4842			352	MTDSEDSTVSIQIKL	EBEBEEEEEEEEEEE	Q9EQQ9	Q8VIJ5	MTDSEDSTVSIQIKL	MTDSEDSTVSIQIKL	Isoform 3: Nucleus {ECO:0000269|PubMed:11341771}.; Isoform 1: Cytoplasm {ECO:0000269|PubMed:11148210, ECO:0000269|PubMed:11341771, ECO:0000269|PubMed:11788610}.	0	0	0	NA
KKCC2_HUMAN	Q96RR4	Calcium/calmodulin-dependent protein kinase kinase 2 (CaM-KK 2) (CaM-kinase kinase 2) (CaMKK 2) (EC 2.7.11.17) (Calcium/calmodulin-dependent protein kinase kinase beta) (CaM-KK beta) (CaM-kinase kinase beta) (CaMKK beta)	64740	6.25	588			YES	0.4981	189	AYNENDNTYYAMKVL	BBBBBEEEEEEEEEE	Q8C078	O88831	AYNENDNTYYAMKVL	AYNENDNTYYAMKVL	Nucleus {ECO:0000250}. Cytoplasm {ECO:0000269|PubMed:21957496}. Cell projection {ECO:0000269|PubMed:21957496}. Note=Predominantly nuclear in unstimulated cells (By similarity). Found in the cytoplasm and neurites after forskolin induction. {ECO:0000250}.	0	0	0	NA
UBX2B_HUMAN	Q14CS0	UBX domain-containing protein 2B (NSFL1 cofactor p37) (p97 cofactor p37)	37074	5.49	331	YES	0.4918	YES	0.4752	242	SPEEEDKSILNAVVL	EEEEEEEEBBEEEEE	Q0KL01	P0C627	SPEEEDKSILNAAVL	SPEEEDKSILNAAVL	Nucleus {ECO:0000250}. Cytoplasm, cytosol {ECO:0000250}. Endoplasmic reticulum {ECO:0000250}. Golgi apparatus {ECO:0000250}.	0	0	0	NA
GLI2_HUMAN	P10070	Zinc finger protein GLI2 (GLI family zinc finger protein 2) (Tax helper protein)	167843	6.9	1586	YES	0.4427			1522	IMDDGDHSSLFSGAL	EEEEEEBEEBBEEEE	Q0VGT2	F1M2B7	IMDDGDHSSLFSGAL	IMDDGDHSSLFSGAL	Nucleus {ECO:0000250|UniProtKB:Q0VGT2}. Cytoplasm {ECO:0000250|UniProtKB:Q0VGT2}. Note=In keratinocytes, it is sequestered in the cytoplasm by SUFU. In the absence of SUFU, it translocates to the nucleus. {ECO:0000250|UniProtKB:Q0VGT2}.; Isoform 1: Nucleus {ECO:0000269|PubMed:9557682}.; Isoform 2: Nucleus {ECO:0000269|PubMed:9557682}.	0	0	0	NA
ERG_HUMAN	P11308	Transcriptional regulator ERG (Transforming protein ERG)	54625	7.01	486	YES	0.4722			334	LLSDSSNSSCITWEG	EEEEEEEEEBBEBEE	P81270	D4A3D6	LLSDSSNSNCITWEG	LLSDSSNSNCITWEG	Nucleus {ECO:0000255|PROSITE-ProRule:PRU00237, ECO:0000269|PubMed:17289661}. Cytoplasm {ECO:0000269|PubMed:17289661}. Note=Localized in cytoplasmic mRNP granules containing untranslated mRNAs.	0	0	0	NA
API5_HUMAN	Q9BZZ5	Apoptosis inhibitor 5 (API-5) (Antiapoptosis clone 11 protein) (AAC-11) (Cell migration-inducing gene 8 protein) (Fibroblast growth factor 2-interacting factor) (FIF) (Protein XAGL)	57560	5.84	524	YES	0.437			461	KRASEDTTSGSPPKK	EEEEEEEEEEEEEEE	O35841	B1WC49	KRTSEDTSSGSPPKK	KRTSEDTSSGSPPKK	Nucleus {ECO:0000269|PubMed:11075807}. Cytoplasm {ECO:0000269|PubMed:11075807}. Note=Mainly nuclear. Can also be cytoplasmic.; Isoform 3: Cytoplasm.	0	0	0	0.4
HSFY1_HUMAN	Q96LI6	Heat shock transcription factor, Y-linked (Heat shock transcription factor 2-like protein) (HSF2-like)	45117	6.68	401	YES	0.4867			95	VESDQFKSISWDENG	EBEEEEEEEEEEEEE	Q80Y37	Q5XIQ7	VGSDKFKSIWWDEDG	VGSDKFKSIWWDEDG	Nucleus {ECO:0000269|PubMed:15044259}. Cytoplasm {ECO:0000269|PubMed:15044259}.	0	0	0	NA
CHD4_HUMAN	Q14839	Chromodomain-helicase-DNA-binding protein 4 (CHD-4) (EC 3.6.4.12) (ATP-dependent helicase CHD4) (Mi-2 autoantigen 218 kDa protein) (Mi2-beta)	217985	5.62	1912	YES	0.4986			1245	NKEGEDSSVIHYDDK	EEEEEEEEBBBBEEE	Q6PDQ2	E9PU01	CPSSYHIHCLNPPL	CPSSYHIHCLNPPL	Nucleus {ECO:0000269|PubMed:17626165}. Cytoplasm, cytoskeleton, microtubule organizing center, centrosome {ECO:0000269|PubMed:17626165}. Note=Associates with centrosomes in interphase.	0	0	0	NA
SRTD2_HUMAN	Q14140	SERTA domain-containing protein 2 (Transcriptional regulator interacting with the PHD-bromodomain 2) (TRIP-Br2)	33877	4.42	314	YES	0.2679	YES	0.2927	142	LLEDDDDTFCTSQAM	EEEEEEEEBBEEEEE	Q9JJG5	F7F8X3	LLEDDNDDTFCTLQAV	LLEGDDDTFCTLQAV	Nucleus {ECO:0000269|PubMed:18316374}. Cytoplasm {ECO:0000269|PubMed:18316374}. Note=Exported out of the nucleus via its NES in a XPO1-dependent manner. Once in the cytoplasm, is degraded by the proteasome.	0	0	0	NA
PLCB1_HUMAN	Q9NQ66	1-phosphatidylinositol 4,5-bisphosphate phosphodiesterase beta-1 (EC 3.1.4.11) (PLC-154) (Phosphoinositide phospholipase C-beta-1) (Phospholipase C-I) (PLC-I) (Phospholipase C-beta-1) (PLC-beta-1)	138570	5.9	1216	YES	0.4018	YES	0.4446	36	VKWDDDSTIVTPIIL	EEBEEEEEBBEBBEE	Q9Z1B3	P10687	VKWDDDSTIVTPIIL	VKWDDDSTIVTPIIL	Nucleus membrane {ECO:0000250}. Cytoplasm {ECO:0000250}. Note=Colocalizes with the adrenergic receptors, ADREN1A and ADREN1B, at the nuclear membrane of cardiac myocytes. {ECO:0000250}.	0	0	0	NA
PDCD6_HUMAN	O75340	Programmed cell death protein 6 (Apoptosis-linked gene 2 protein) (Probable calcium-binding protein ALG-2)	21866	5.16	191	YES	0.4586	YES	0.44	26	GAALPDQSFLWNVFQ	EEEBEEEEBBBEBBE	P12815	G3V7W1	GAALPDQSFLWNVFQ	GAALPDQSFLWNVFQ	Nucleus membrane; Peripheral membrane protein. Endoplasmic reticulum membrane; Peripheral membrane protein. Nucleus. Endosome. Note=Interaction with RBM22 induces relocalization from the cytoplasm to the nucleus. Translocated from the cytoplasm to the nucleus after heat shock cell treatment. Accumulates in cytoplasmic vesicle-like organelles after heat shock treatment, which may represent stress …	0	0	0	NA
WDFY3_HUMAN	Q8IZQ1	WD repeat and FYVE domain-containing protein 3 (Autophagy-linked FYVE protein) (Alfy)	395324	6.3	3526			YES	0.4843	918	ALADEDHSLHPPLQR	EEEEEBEEEEEEEEE	Q6VNB8	D4A7D8	ALADEDHSLHPPLQR	ALADEDHSLHPPLQR	Nucleus membrane. Cytoplasm. Nucleus, PML body. Membrane; Peripheral membrane protein; Cytoplasmic side. Note=Colocalizes with autophagic structures in starved cells. Shuttles between nucleus and cytoplasm; translocation from the nucleus to cytoplasmic polyubiquitin-containing bodies upon cellular stress is dependent on SQSTM1.	0	0	0	NA
SYNE1_HUMAN	Q8NF91	Nesprin-1 (Enaptin) (Myocyte nuclear envelope protein 1) (Myne-1) (Nuclear envelope spectrin repeat protein 1) (Synaptic nuclear envelope protein 1) (Syne-1)	1010940	5.38	8797	YES	0.4155			8680	SSADELDTSGSVSPT	EEEEEEEEEEBBEEB	Q6ZWR6	D3ZEA8	SSADELDTSGSVSPT	SSADEVDTSGSVSPT	Nucleus outer membrane {ECO:0000305}; Single-pass type IV membrane protein {ECO:0000305}; Cytoplasmic side {ECO:0000305}. Nucleus. Nucleus envelope. Cytoplasm, cytoskeleton. Cytoplasm, myofibril, sarcomere. Note=The largest part of the protein is cytoplasmic, while its C-terminal part is associated with the nuclear envelope, most probably the outer nuclear membrane. In skeletal and smooth muscles…	0	TRANSMEM 8747 8767 Helical; Anchor for type IV membrane protein. {ECO:0000255|PROSITE-ProRule:PRU00385}.	TOPO_DOM 1 8746 Cytoplasmic. {ECO:0000255|PROSITE-ProRule:PRU00385}.; TOPO_DOM 8768 8797 Perinuclear space. {ECO:0000255|PROSITE-ProRule:PRU00385}.	NA
ZMIZ1_HUMAN	Q9ULJ6	Zinc finger MIZ domain-containing protein 1 (PIAS-like protein Zimp10) (Retinoic acid-induced protein 17)	115518	7.09	1067	YES	0.4739			887	GTNSNDYSSQGNNYQ	EEEBEEEEEEEEEEE	Q6P1E1	D4AE97	TSSNDYSSQGNNYQ	TSSNDYSSQGSNYQ	Nucleus speckle {ECO:0000269|PubMed:14609956}. Cytoplasm {ECO:0000269|PubMed:14609956}.	0	0	0	NA
RCC2_HUMAN	Q9P258	Protein RCC2 (RCC1-like protein TD-60) (Telophase disk protein of 60 kDa)	56107	9.02	522	YES	0.3511	YES	0.3994	450	IVAADESTISWGPSP	EEEEEEEEBEBEEEE	Q8BK67	F1LVV4	IVAADESTISWGPSP	IVAADESTISWGPSP	Nucleus, nucleolus. Chromosome, centromere. Cytoplasm, cytoskeleton, spindle. Note=Appears in the nucleus at G2, then concentrates at the inner centromere region of chromosomes during prophase. Redistributes to the midzone of the mitotic spindle during anaphase. Here, the protein covers the entire equatorial diameter from cortex to cortex.	0	0	0	NA
PELP1_HUMAN	Q8IZL8	Proline-, glutamic acid- and leucine-rich protein 1 (Modulator of non-genomic activity of estrogen receptor) (Transcription factor HMX3)	119596	4.29	1130	YES	0.4585			787	LESDSDDSVVIVPEG	BBBEEEEEEEBEBEE	Q9DBD5	Q56B11	LESDSDDSVVIVPEG	LESDSDDSVVIVPEG	Nucleus, nucleoplasm {ECO:0000250}. Nucleus. Cytoplasm. Note=Mainly found in the nucleoplasm, with low levels detected in the cytoplasm (By similarity). Also found associated with the plasma membrane. Mainly in cytoplasm in a subset of breast tumors. Localization is widely deregulated in endometrial cancers with predominantly cytoplasm localization in high-grade endometrial tumors. {ECO:0000250}.	0	0	0	NA
GEMI5_HUMAN	Q8TEQ6	Gem-associated protein 5 (Gemin5)	168590	6.14	1508	YES	0.4562	YES	0.4393	200	GHDDEIHSIAWCPLP	EEEEEBBEBBBBEBE	Q8BX17	D3ZGD0	GHDDEIHSIAWCPL	GHDDEIHSIAWCPL	Nucleus, nucleoplasm {ECO:0000269|PubMed:11714716}. Nucleus, gem {ECO:0000269|PubMed:11714716}. Cytoplasm {ECO:0000269|PubMed:11714716}. Note=Found both in the nucleoplasm and in nuclear bodies called gems (Gemini of Cajal bodies) that are often in proximity to Cajal (coiled) bodies. Also found in the cytoplasm.	0	0	0	NA
PHAX_HUMAN	Q9H814	Phosphorylated adapter RNA export protein (RNA U small nuclear RNA export adapter protein)	44396	5.27	394	YES	0.4359	YES	0.4819	77	FSDSDDDSCLWKRKR	EEEEEEEEBBBEEEE	Q9JJT9	Q63068	DSDDDCSLWKRKR	DSDDDCSLWKRKR	Nucleus, nucleoplasm. Nucleus, Cajal body. Cytoplasm. Note=Located in the nucleoplasm and Cajal bodies. Shuttles between the nucleus and the cytoplasm. Shuttles between the nucleoplasm and Cajal bodies.	0	0	0	NA
TOPB1_HUMAN	Q92547	DNA topoisomerase 2-binding protein 1 (DNA topoisomerase II-beta-binding protein 1) (TopBP1) (DNA topoisomerase II-binding protein 1)	170710	6.47	1522	YES	0.4977			535	SLQEENQSSVSHCVP	EEEEEEEEEEBEEEB	Q6ZQF0	D3ZRG0	SVQEENKSSVSHCI	SVQEENKSSVSHCL	Nucleus. Cytoplasm, cytoskeleton, microtubule organizing center, centrosome. Cytoplasm, cytoskeleton, spindle pole. Chromosome. Note=Detected on unpaired autosomes in meiotic prophase cells. Detected on X and Y chromosomes during later stages of prophase. Colocalizes with ATR and H2AFX at unsynapsed chromosome cores during prophase (By similarity). Has a uniform nuclear distribution during G phas…	0	0	0	NA
ATN1_HUMAN	P54259	Atrophin-1 (Dentatorubral-pallidoluysian atrophy protein)	124840	9.01	1190	YES	0.4232			148	VENDSDSSSGLSQGP	EEEEEEEEEEEEEEE	O35126	P54258	VENDSDSSSGLSQGP	VENDSDSSSGLSQGP	Nucleus. Cytoplasm, perinuclear region. Cell junction {ECO:0000250}. Note=Shuttles between nucleus and cytoplasm. Colocalizes with FAT1 in the perinuclear area, at cell-cell junctions and leading edges of cells (By similarity). Colocalizes with MTG8 in discrete nuclear dots. Proteolytic fragment F1 appears to remain in nucleus. Fragment F2 is exported into the cytoplasm. Fragment F2 from mutant s…	0	0	0	NA
ZBED4_HUMAN	O75132	Zinc finger BED domain-containing protein 4	130331	6.38	1171	YES	0.4934			201	ADAGDLSTILSPIKL	EEBEEBBEEEEEEEE	Q80WQ9	D3ZUV0	ADVGDLSTVLSPVRL	ADVGDLSTMLSPVRL	Nucleus. Cytoplasm.	0	0	0	NA
GLI3_HUMAN	P10071	Transcriptional activator GLI3 (GLI3 form of 190 kDa) (GLI3-190) (GLI3 full length protein) (GLI3FL) [Cleaved into: Transcriptional repressor GLI3R (GLI3 C-terminally truncated form) (GLI3 form of 83 kDa) (GLI3-83)]	169910	7.02	1580	YES	0.4143			1516	IIDDGDHSSLMSGAL	EEEEEEBEEBEEEEE	Q61602	F1M9H1	IIDDGDHTSLMSGAL	IIDDGDHTSLMSGAL	Nucleus. Cytoplasm. Cell projection, cilium. Note=GLI3FL is localized predominantly in the cytoplasm while GLI3R resides mainly in the nucleus. Ciliary accumulation requires the presence of KIF7 and SMO. Translocation to the nucleus is promoted by interaction with ZIC1.	0	0	0	NA
DHX36_HUMAN	Q9H2U1	ATP-dependent RNA helicase DHX36 (EC 3.6.4.12) (EC 3.6.4.13) (DEAH box protein 36) (G4-resolvase 1) (G4R1) (MLE-like protein 1) (RNA helicase associated with AU-rich element ARE)	114805	7.57	1008	YES	0.4745			326	LQSDPYLSSVSHIVL	EEEEEEBEEBEEEEE	Q8VHK9	D4A2Z8	LQSDSRLSSVSHIVL	LQSDSRLSSVSHIVL	Nucleus. Cytoplasm. Chromosome, telomere {ECO:0000305}. Note=Isoform 1 preferentially localized to the nucleus and isoform 2 localized to the cytoplasm. However, partitioning of cellular localization between the nucleus and cytoplasm is not exclusive, as isoform 1 was also detected in the cytoplasm. Both isoforms were excluded from nucleoli. Localizes to cytoplasmic stress granules.	0	0	0	NA
TF65_HUMAN	Q04206	Transcription factor p65 (Nuclear factor NF-kappa-B p65 subunit) (Nuclear factor of kappa light polypeptide gene enhancer in B-cells 3)	60216	5.46	551	YES	0.4978			535	LSGDEDFSSIADMDF	BEEEEEEEEEEEEEE	Q04207	Q7TQN4	LSGDEDFSSIADMDF	LSGDEDFSSIADMDF	Nucleus. Cytoplasm. Note=Colocalized with DDX1 in the nucleus upon TNF-alpha induction (By similarity). Nuclear, but also found in the cytoplasm in an inactive form complexed to an inhibitor (I-kappa-B). Colocalizes with GFI1 in the nucleus after LPS stimulation. {ECO:0000250}.	0	0	0	NA
TUT4_HUMAN	Q5TAX3	Terminal uridylyltransferase 4 (TUTase 4) (EC 2.7.7.52) (Zinc finger CCHC domain-containing protein 11)	185213	8.3	1644	YES	0.469			798	ADHGQDSSSLSTSKS	BEEEEEEEBEEBEEE	B2RX14	F1M466	ANHGQDSSSLSTA	ADHGQDSSSLST	Nucleus. Cytoplasm. Note=Translocates into the cytoplasm following treatment of the cell with LPS.	0	0	0	NA
UBP7_HUMAN	Q93009	Ubiquitin carboxyl-terminal hydrolase 7 (EC 3.4.19.12) (Deubiquitinating enzyme 7) (Herpesvirus-associated ubiquitin-specific protease) (Ubiquitin thioesterase 7) (Ubiquitin-specific-processing protease 7)	128293	5.33	1102	YES	0.3653			128	CNAESDSTSWSCHAQ	BEBEEEEEEEEEEEE	E9PXY8	Q4VSI4	CNAESDSTSWSCHAQ	CNAESDSTSWSCHAQ	Nucleus. Cytoplasm. Nucleus, PML body. Note=Present in a minority of ND10 nuclear bodies. Association with ICP0/VMW110 at early times of infection leads to an increased proportion of USP7-containing ND10. Colocalizes with ATXN1 in the nucleus. Colocalized with DAXX in speckled structures. Colocalized with PML and PTEN in promyelocytic leukemia protein (PML) nuclear bodies.	0	0	0	NA
UBP7_HUMAN	Q93009	Ubiquitin carboxyl-terminal hydrolase 7 (EC 3.4.19.12) (Deubiquitinating enzyme 7) (Herpesvirus-associated ubiquitin-specific protease) (Ubiquitin thioesterase 7) (Ubiquitin-specific-processing protease 7)	128293	5.33	1102	YES	0.4642			127	QCNAESDSTSWSCHA	EBEBEEEEEEEEEEE	E9PXY8	Q4VSI4	CNAESDSTSWSCHAQ	CNAESDSTSWSCHAQ	Nucleus. Cytoplasm. Nucleus, PML body. Note=Present in a minority of ND10 nuclear bodies. Association with ICP0/VMW110 at early times of infection leads to an increased proportion of USP7-containing ND10. Colocalizes with ATXN1 in the nucleus. Colocalized with DAXX in speckled structures. Colocalized with PML and PTEN in promyelocytic leukemia protein (PML) nuclear bodies.	0	0	0	NA
HDAC6_HUMAN	Q9UBN7	Histone deacetylase 6 (HD6) (EC 3.5.1.98)	131405	5.14	1215	YES	0.492	YES	0.4733	665	HMFEDDPSVLYVSLH	EEBEEEBEBBBBBBE	Q9Z2V5	D3ZVD8	HIFEDDPSVLYVSLH	FIFDQDPSVLYFSIH	Nucleus. Cytoplasm. Perikaryon {ECO:0000250}. Cell projection, dendrite {ECO:0000250}. Cell projection, axon {ECO:0000250}. Note=It is mainly cytoplasmic, where it is associated with microtubules.	0	0	0	NA
TPR_HUMAN	P12270	Nucleoprotein TPR (Megator) (NPC-associated intranuclear protein) (Translocated promoter region protein)	267205	4.97	2363			YES	0.4878	1979	DDDDEDDTGMGDEGE	EEEEEEBBBBBEEEE	F6ZDS4	F1MA98	DDDEEDDTGMDDEGE	DDDEEDDTGMGDEGE	Nucleus. Nucleus membrane; Peripheral membrane protein; Nucleoplasmic side. Nucleus envelope. Nucleus, nuclear pore complex. Cytoplasm. Cytoplasm, cytoskeleton, spindle. Chromosome, centromere, kinetochore. Nucleus membrane; Peripheral membrane protein; Cytoplasmic side. Note=Detected as discrete intranuclear foci with IFI204 (By similarity). In interphase, localizes to the nucleoplasmic side of …	0	0	0	NA
TPR_HUMAN	P12270	Nucleoprotein TPR (Megator) (NPC-associated intranuclear protein) (Translocated promoter region protein)	267205	4.97	2363	YES	0.4843			2133	FFDDEDRTVPSTPTL	EEEEEEEEBEEEEEE	F6ZDS4	F1MA98	FFDDEDRTVPSTPTL	FFDDEDRTVPSTPTL	Nucleus. Nucleus membrane; Peripheral membrane protein; Nucleoplasmic side. Nucleus envelope. Nucleus, nuclear pore complex. Cytoplasm. Cytoplasm, cytoskeleton, spindle. Chromosome, centromere, kinetochore. Nucleus membrane; Peripheral membrane protein; Cytoplasmic side. Note=Detected as discrete intranuclear foci with IFI204 (By similarity). In interphase, localizes to the nucleoplasmic side of …	0	0	0	NA
